# Supplementary material for: Significant increase in the secretion of extracellular vesicles and antibiotics resistance from methicillin-resistant Staphylococcus aureus induced by ampicillin stress
Source: Sci Rep. 2020 Dec 3;10:21066. doi: 10.1038/s41598-020-78121-8 (PMC7713300; doi:10.1038/s41598-020-78121-8)
Supplement: Supplementary file 2 — Supplementary Information 2. [file 41598_2020_78121_MOESM2_ESM.xlsx]

## Sheet: Abbreviation
	Dataset 1. Total proteins of EVStrs and EVNor idendified by LC-ESI-MS/MS using uni_bacteria database.

## Sheet: Dataset1
No.	Visible	Starred	Identified proteins	Accession number	Alternate ID	Molecular weight	Taxonomy	Quantitative value (normalized total spectra)
								EVNor	EVStrs
1	TRUE	Empty	Bifunctional autolysin OS=Staphylococcus aureus (strain MW2) OX=196620 GN=atl PE=3 SV=1	ATL_STAAW	atl	137 kDa	0.2Staphylococcus aureus subsp. aureus MW2	2597.4	493.94
2	TRUE	Empty	Lipase 1 OS=Staphylococcus aureus (strain Mu50 / ATCC 700699) OX=158878 GN=lip1 PE=3 SV=2	LIP1_STAAM (+1)	lip1	77 kDa	0.9Staphylococcus aureus subsp. aureus Mu50	464.24	438.87
3	TRUE	Empty	Beta-lactamase OS=Staphylococcus aureus OX=1280 GN=blaZ PE=1 SV=1	BLAC_STAAU	blaZ	31 kDa	5.4Staphylococcus aureus	111.86	607.48
4	TRUE	Empty	Dihydrolipoyllysine-residue acetyltransferase component of pyruvate dehydrogenase complex OS=Staphylococcus aureus (strain COL) OX=93062 GN=pdhC PE=3 SV=1	ODP2_STAAC (+6)	pdhC	46 kDa	0.6Staphylococcus aureus subsp. aureus COL	406.93	225.27
5	TRUE	Empty	Polyribonucleotide nucleotidyltransferase OS=Staphylococcus aureus (strain Mu3 / ATCC 700698) OX=418127 GN=pnp PE=3 SV=1	PNP_STAA1 (+9)	pnp	77 kDa	66Staphylococcus aureus subsp. aureus Mu3	29.833	1981.6
6	TRUE	Empty	Lipoteichoic acid synthase OS=Staphylococcus aureus (strain USA300) OX=367830 GN=ltaS PE=3 SV=1	LTAS_STAA3 (+7)	ltaS	74 kDa	0.3Staphylococcus aureus subsp. aureus USA300	412.16	125.25
7	TRUE	Empty	Lipase 2 OS=Staphylococcus aureus (strain NCTC 8325) OX=93061 GN=lip2 PE=1 SV=1	LIP2_STAA8 (+4)	lip2	76 kDa	0.4Staphylococcus aureus subsp. aureus NCTC 8325	382.07	164.92
8	TRUE	Empty	Serine-aspartate repeat-containing protein E OS=Staphylococcus aureus (strain MSSA476) OX=282459 GN=sdrE PE=1 SV=1	SDRE_STAAS (+1)	sdrE	124 kDa	1.2Staphylococcus aureus subsp. aureus MSSA476	420.05	506.96
9	TRUE	Empty	Catalase OS=Staphylococcus aureus (strain USA300) OX=367830 GN=katA PE=3 SV=1	CATA_STAA3 (+7)	katA	58 kDa	1.0Staphylococcus aureus subsp. aureus USA300	181.26	187.11
10	TRUE	Empty	Dihydrolipoyl dehydrogenase OS=Staphylococcus aureus (strain COL) OX=93062 GN=pdhD PE=3 SV=1	DLDH_STAAC (+6)	pdhD	49 kDa	1.3Staphylococcus aureus subsp. aureus COL	157.52	211.01
11	TRUE	Empty	Enolase OS=Staphylococcus aureus (strain Mu3 / ATCC 700698) OX=418127 GN=eno PE=3 SV=1	ENO_STAA1 (+13)	eno	47 kDa	110Staphylococcus aureus subsp. aureus Mu3	2.3867	254.23
12	TRUE	Empty	Delta-hemolysin OS=Staphylococcus aureus (strain NCTC 8325) OX=93061 GN=hld PE=3 SV=3	HLD_STAA8 (+5)	hld	3 kDa	0.3Staphylococcus aureus subsp. aureus NCTC 8325	299.94	103.25
13	TRUE	Empty	Regulatory protein BlaR1 OS=Staphylococcus aureus OX=1280 GN=blaR1 PE=1 SV=1	BLAR_STAAU	blaR1	69 kDa	0.5Staphylococcus aureus	226.57	106.45
14	TRUE	Empty	50S ribosomal protein L2 OS=Staphylococcus aureus (strain Mu3 / ATCC 700698) OX=418127 GN=rplB PE=3 SV=1	RL2_STAA1 (+12)	rplB	30 kDa	2.8Staphylococcus aureus subsp. aureus Mu3	62.598	176.11
15	TRUE	Empty	Glucose-6-phosphate isomerase OS=Staphylococcus aureus (strain Mu3 / ATCC 700698) OX=418127 GN=pgi PE=3 SV=1	G6PI_STAA1 (+2)	pgi	50 kDa	4.0Staphylococcus aureus subsp. aureus Mu3	40.076	161.34
16	TRUE	Empty	Staphylococcal secretory antigen ssaA2 OS=Staphylococcus aureus (strain NCTC 8325) OX=93061 GN=ssaA2 PE=1 SV=1	SSAA2_STAA8 (+3)	ssaA2	29 kDa	0.007Staphylococcus aureus subsp. aureus NCTC 8325	362.4	2.5344
17	TRUE	Empty	Pyruvate dehydrogenase E1 component subunit beta OS=Staphylococcus aureus (strain Mu50 / ATCC 700699) OX=158878 GN=pdhB PE=3 SV=1	ODPB_STAAM (+5)	pdhB	35 kDa	0.8Staphylococcus aureus subsp. aureus Mu50	110.72	92.561
18	TRUE	Empty	Fructose-1,6-bisphosphatase class 3 OS=Staphylococcus aureus (strain USA300) OX=367830 GN=fbp PE=3 SV=1	F16PC_STAA3 (+4)	fbp	76 kDa	20Staphylococcus aureus subsp. aureus USA300	13.127	262.15
19	TRUE	Empty	Zinc metalloproteinase aureolysin OS=Staphylococcus aureus OX=1280 GN=aur PE=1 SV=2	AURE_STAAU	aur	56 kDa	0.1Staphylococcus aureus	183.64	18.999
20	TRUE	Empty	Staphopain A OS=Staphylococcus aureus (strain COL) OX=93062 GN=sspP PE=3 SV=1	SSPP_STAAC	sspP	44 kDa	0.2Staphylococcus aureus subsp. aureus COL	221.55	43.719
21	TRUE	Empty	ATP synthase subunit alpha OS=Staphylococcus aureus (strain Mu3 / ATCC 700698) OX=418127 GN=atpA PE=3 SV=1	ATPA_STAA1 (+13)	atpA	55 kDa	2.8Staphylococcus aureus subsp. aureus Mu3	34.607	98.02
22	TRUE	Empty	30S ribosomal protein S7 OS=Staphylococcus aureus (strain Mu3 / ATCC 700698) OX=418127 GN=rpsG PE=3 SV=1	RS7_STAA1 (+15)	rpsG	18 kDa	1.2Staphylococcus aureus subsp. aureus Mu3	75.678	92.506
23	TRUE	Empty	Glutamine synthetase OS=Staphylococcus aureus (strain COL) OX=93062 GN=glnA PE=3 SV=1	GLN1A_STAAC (+4)	glnA	51 kDa	3.5unknown	26.412	91.804
24	TRUE	Empty	Phenylalanine--tRNA ligase beta subunit OS=Staphylococcus aureus (strain Mu50 / ATCC 700699) OX=158878 GN=pheT PE=3 SV=1	SYFB_STAAM (+3)	pheT	89 kDa	290Staphylococcus aureus subsp. aureus Mu50	1.8926	554.51
25	TRUE	Empty	ATP synthase subunit beta OS=Staphylococcus aureus (strain Mu3 / ATCC 700698) OX=418127 GN=atpD PE=3 SV=1	ATPB_STAA1 (+13)	atpD	51 kDa	3.8Staphylococcus aureus subsp. aureus Mu3	23.867	89.802
26	TRUE	Empty	Immunodominant staphylococcal antigen B OS=Staphylococcus aureus (strain USA300) OX=367830 GN=isaB PE=3 SV=1	ISAB_STAA3 (+8)	isaB	19 kDa	0.1Staphylococcus aureus subsp. aureus USA300	206	20.909
27	TRUE	Empty	Ribonuclease J 1 OS=Staphylococcus aureus (strain USA300) OX=367830 GN=rnj1 PE=3 SV=1	RNJ1_STAA3 (+7)	rnj1	63 kDa	9.3Staphylococcus aureus subsp. aureus USA300	9.5467	88.546
28	TRUE	Empty	3-methyl-2-oxobutanoate hydroxymethyltransferase OS=Staphylococcus aureus (strain JH1) OX=359787 GN=panB PE=3 SV=1	PANB_STAA2 (+9)	panB	29 kDa	1.8Staphylococcus aureus subsp. aureus JH1	40.79	74.131
29	TRUE	Empty	Ribonuclease J 2 OS=Staphylococcus aureus (strain USA300) OX=367830 GN=rnj2 PE=3 SV=2	RNJ2_STAA3 (+8)	rnj2	63 kDa	5.9Staphylococcus aureus subsp. aureus USA300	14.32	84.468
30	TRUE	Empty	Bacterial non-heme ferritin OS=Staphylococcus aureus (strain USA300) OX=367830 GN=ftnA PE=3 SV=1	FTN_STAA3 (+7)	ftnA	20 kDa	0.5Staphylococcus aureus subsp. aureus USA300	101.44	53.223
31	TRUE	Empty	Pyruvate dehydrogenase E1 component subunit alpha OS=Staphylococcus aureus (strain COL) OX=93062 GN=pdhA PE=3 SV=1	ODPA_STAAC (+5)	pdhA	41 kDa	0.7Staphylococcus aureus subsp. aureus COL	61.51	45.06
32	TRUE	Empty	Phenol-soluble modulin alpha 4 peptide OS=Staphylococcus aureus (strain Mu3 / ATCC 700698) OX=418127 GN=psmA4 PE=3 SV=1	PSMA4_STAA1 (+13)	psmA4	2 kDa	1.5Staphylococcus aureus subsp. aureus Mu3	38.644	56.391
33	TRUE	Empty	Formate--tetrahydrofolate ligase OS=Staphylococcus aureus (strain NCTC 8325) OX=93061 GN=fhs PE=3 SV=1	FTHS_STAA8	fhs	60 kDa	INFStaphylococcus aureus subsp. aureus NCTC 8325	0	76.138
34	TRUE	Empty	Isoleucine--tRNA ligase OS=Staphylococcus aureus (strain Mu3 / ATCC 700698) OX=418127 GN=ileS PE=3 SV=1	SYI_STAA1 (+12)	ileS	105 kDa	INFStaphylococcus aureus subsp. aureus Mu3	0	74.217
35	TRUE	Empty	50S ribosomal protein L21 OS=Staphylococcus aureus (strain Mu3 / ATCC 700698) OX=418127 GN=rplU PE=3 SV=1	RL21_STAA1 (+13)	rplU	11 kDa	INFStaphylococcus aureus subsp. aureus Mu3	0	72.864
36	TRUE	Empty	50S ribosomal protein L22 OS=Staphylococcus aureus (strain Mu3 / ATCC 700698) OX=418127 GN=rplV PE=3 SV=1	RL22_STAA1 (+12)	rplV	13 kDa	5.8Staphylococcus aureus subsp. aureus Mu3	11.271	65.261
37	TRUE	Empty	6-phosphogluconate dehydrogenase, decarboxylating OS=Staphylococcus aureus (strain COL) OX=93062 GN=gnd PE=3 SV=1	6PGD_STAAC (+4)	gnd	52 kDa	13Staphylococcus aureus subsp. aureus COL	4.7316	61.023
38	TRUE	Empty	Inosine-5'-monophosphate dehydrogenase OS=Staphylococcus aureus (strain USA300) OX=367830 GN=guaB PE=3 SV=1	IMDH_STAA3 (+8)	guaB	53 kDa	1.5Staphylococcus aureus subsp. aureus USA300	35.424	54.49
39	TRUE	Empty	50S ribosomal protein L20 OS=Staphylococcus aureus (strain Mu3 / ATCC 700698) OX=418127 GN=rplT PE=3 SV=1	RL20_STAA1 (+12)	rplT	14 kDa	0.6Staphylococcus aureus subsp. aureus Mu3	67.627	41.184
40	TRUE	Empty	Elongation factor Tu OS=Klebsiella pneumoniae subsp. pneumoniae (strain ATCC 700721 / MGH 78578) OX=272620 GN=tufA PE=3 SV=1	EFTU_KLEP7	tufA	43 kDa	0.0Klebsiella pneumoniae subsp. pneumoniae MGH 78578	101.1	0
41	TRUE	Empty	Thioredoxin 1 OS=Escherichia coli O157:H7 OX=83334 GN=trxA PE=1 SV=2	THIO_ECO57 (+5)	trxA	12 kDa	0.07Escherichia coli O157:H7	101.85	7.1436
42	TRUE	Empty	30S ribosomal protein S9 OS=Staphylococcus aureus (strain Mu3 / ATCC 700698) OX=418127 GN=rpsI PE=3 SV=1	RS9_STAA1 (+13)	rpsI	15 kDa	1.2Staphylococcus aureus subsp. aureus Mu3	37.034	46.253
43	TRUE	Empty	6,7-dimethyl-8-ribityllumazine synthase OS=Staphylococcus aureus (strain USA300) OX=367830 GN=ribH PE=3 SV=1	RISB_STAA3 (+5)	ribH	16 kDa	0.5Staphylococcus aureus subsp. aureus USA300	64.406	34.215
44	TRUE	Empty	NAD-specific glutamate dehydrogenase OS=Staphylococcus aureus (strain COL) OX=93062 GN=gluD PE=3 SV=1	DHE2_STAAC (+5)	gluD	46 kDa	INFStaphylococcus aureus subsp. aureus COL	0	55.699
45	TRUE	Empty	Arginine--tRNA ligase OS=Staphylococcus aureus (strain Mu3 / ATCC 700698) OX=418127 GN=argS PE=3 SV=1	SYR_STAA1 (+4)	argS	62 kDa	INFStaphylococcus aureus subsp. aureus Mu3	0	52.428
46	TRUE	Empty	DNA-binding protein HU OS=Staphylococcus aureus (strain COL) OX=93062 GN=hup PE=3 SV=1	DBH_STAAC (+5)	hup	10 kDa	1.5Staphylococcus aureus subsp. aureus COL	28.983	43.719
47	TRUE	Empty	Delta-aminolevulinic acid dehydratase OS=Staphylococcus aureus (strain NCTC 8325) OX=93061 GN=hemB PE=3 SV=1	HEM2_STAA8 (+6)	hemB	37 kDa	2.8Staphylococcus aureus subsp. aureus NCTC 8325	14.195	40.123
48	TRUE	Empty	Phenylalanine--tRNA ligase alpha subunit OS=Staphylococcus aureus (strain Mu3 / ATCC 700698) OX=418127 GN=pheS PE=3 SV=1	SYFA_STAA1 (+8)	pheS	40 kDa	INFStaphylococcus aureus subsp. aureus Mu3	0	47.88
49	TRUE	Empty	30S ribosomal protein S4 OS=Staphylococcus aureus (strain Mu3 / ATCC 700698) OX=418127 GN=rpsD PE=3 SV=1	RS4_STAA1 (+12)	rpsD	23 kDa	2.3Staphylococcus aureus subsp. aureus Mu3	17.712	39.917
50	TRUE	Empty	50S ribosomal protein L16 OS=Staphylococcus aureus (strain Mu3 / ATCC 700698) OX=418127 GN=rplP PE=3 SV=1	RL16_STAA1 (+12)	rplP	16 kDa	2.4Staphylococcus aureus subsp. aureus Mu3	16.102	39.283
51	TRUE	Empty	4,4'-diaponeurosporen-aldehyde dehydrogenase OS=Staphylococcus aureus (strain NCTC 8325) OX=93061 GN=aldH1 PE=1 SV=1	DIALD_STAA8	aldH1	52 kDa	INFunknown	0	40.195
52	TRUE	Empty	N-acetylmuramoyl-L-alanine amidase sle1 OS=Staphylococcus aureus (strain USA300) OX=367830 GN=sle1 PE=3 SV=1	SLE1_STAA3 (+6)	sle1	36 kDa	0.03Staphylococcus aureus subsp. aureus USA300	91.482	3.168
53	TRUE	Empty	Gamma-hemolysin component B OS=Staphylococcus aureus (strain NCTC 8325) OX=93061 GN=hlgB PE=1 SV=1	HLGB_STAA8 (+5)	hlgB	37 kDa	0.06Staphylococcus aureus subsp. aureus NCTC 8325	62.372	3.8016
54	TRUE	Empty	1-pyrroline-5-carboxylate dehydrogenase OS=Staphylococcus aureus (strain Mu3 / ATCC 700698) OX=418127 GN=rocA PE=3 SV=1	ROCA_STAA1 (+12)	rocA	57 kDa	INFStaphylococcus aureus subsp. aureus Mu3	0	37.589
55	TRUE	Empty	Transcriptional regulator SarA OS=Staphylococcus aureus (strain USA300) OX=367830 GN=sarA PE=3 SV=1	SARA_STAA3 (+10)	sarA	15 kDa	3.7Staphylococcus aureus subsp. aureus USA300	9.661	36.115
56	TRUE	Empty	Uncharacterized lipoprotein SAUSA300_2315 OS=Staphylococcus aureus (strain USA300) OX=367830 GN=SAUSA300_2315 PE=3 SV=1	Y2315_STAA3 (+2)	SAUSA300_2315	23 kDa	INFStaphylococcus aureus subsp. aureus USA300	0	37.383
57	TRUE	Empty	50S ribosomal protein L13 OS=Staphylococcus aureus (strain Mu3 / ATCC 700698) OX=418127 GN=rplM PE=3 SV=1	RL13_STAA1 (+13)	rplM	16 kDa	INFStaphylococcus aureus subsp. aureus Mu3	0	38.016
58	TRUE	Empty	Serine-aspartate repeat-containing protein E OS=Staphylococcus aureus (strain Mu50 / ATCC 700699) OX=158878 GN=sdrE PE=1 SV=1	SDRE_STAAM (+1)	sdrE	124 kDa	0.0Staphylococcus aureus subsp. aureus Mu50	405.48	0
59	TRUE	Empty	30S ribosomal protein S15 OS=Staphylococcus aureus (strain Mu3 / ATCC 700698) OX=418127 GN=rpsO PE=3 SV=1	RS15_STAA1 (+13)	rpsO	11 kDa	1.0Staphylococcus aureus subsp. aureus Mu3	25.763	25.978
60	TRUE	Empty	Glutamate--tRNA ligase OS=Staphylococcus aureus (strain Mu3 / ATCC 700698) OX=418127 GN=gltX PE=3 SV=1	SYE_STAA1 (+10)	gltX	56 kDa	INFStaphylococcus aureus subsp. aureus Mu3	0	32.04
61	TRUE	Empty	Glutamyl endopeptidase OS=Staphylococcus aureus (strain NCTC 8325) OX=93061 GN=sspA PE=1 SV=1	SSPA_STAA8 (+6)	sspA	36 kDa	0.0Staphylococcus aureus subsp. aureus NCTC 8325	41.638	0
62	TRUE	Empty	Coenzyme A disulfide reductase OS=Staphylococcus aureus (strain Mu3 / ATCC 700698) OX=418127 GN=cdr PE=3 SV=1	CDR_STAA1 (+4)	cdr	49 kDa	INFStaphylococcus aureus subsp. aureus Mu3	0	30.292
63	TRUE	Empty	50S ribosomal protein L1 OS=Staphylococcus aureus (strain Mu3 / ATCC 700698) OX=418127 GN=rplA PE=3 SV=1	RL1_STAA1 (+11)	rplA	25 kDa	INFStaphylococcus aureus subsp. aureus Mu3	0	32.314
64	TRUE	Empty	Gamma-hemolysin component A OS=Staphylococcus aureus (strain COL) OX=93062 GN=hlgA PE=3 SV=1	HLGA_STAAC (+5)	hlgA	35 kDa	0.4Staphylococcus aureus subsp. aureus COL	37.401	13.306
65	TRUE	Empty	30S ribosomal protein S19 OS=Staphylococcus aureus (strain Mu3 / ATCC 700698) OX=418127 GN=rpsS PE=3 SV=1	RS19_STAA1 (+12)	rpsS	11 kDa	0.5Staphylococcus aureus subsp. aureus Mu3	35.424	17.741
66	TRUE	Empty	Hyaluronate lyase OS=Staphylococcus aureus (strain NCTC 8325) OX=93061 GN=hysA PE=3 SV=1	HYSA_STAA8	hysA	92 kDa	0.0Staphylococcus aureus subsp. aureus NCTC 8325	59.667	0
67	TRUE	Empty	Signal peptidase IB OS=Staphylococcus aureus (strain Mu50 / ATCC 700699) OX=158878 GN=spsB PE=3 SV=1	LEP_STAAM (+5)	spsB	22 kDa	1.5Staphylococcus aureus subsp. aureus Mu50	16.102	24.71
68	TRUE	Empty	50S ribosomal protein L17 OS=Staphylococcus aureus (strain Mu3 / ATCC 700698) OX=418127 GN=rplQ PE=3 SV=1	RL17_STAA1 (+13)	rplQ	14 kDa	INFStaphylococcus aureus subsp. aureus Mu3	0	29.779
69	TRUE	Empty	tRNA uridine 5-carboxymethylaminomethyl modification enzyme MnmG OS=Staphylococcus aureus (strain Mu3 / ATCC 700698) OX=418127 GN=mnmG PE=3 SV=1	MNMG_STAA1 (+13)	mnmG	70 kDa	INFStaphylococcus aureus subsp. aureus Mu3	0	26.98
70	TRUE	Empty	HTH-type transcriptional regulator MgrA OS=Staphylococcus aureus (strain NCTC 8325) OX=93061 GN=mgrA PE=1 SV=3	MGRA_STAA8 (+7)	mgrA	17 kDa	INFStaphylococcus aureus subsp. aureus NCTC 8325	0	28.512
71	TRUE	Empty	Histidine ammonia-lyase OS=Staphylococcus aureus (strain JH1) OX=359787 GN=hutH PE=3 SV=1	HUTH_STAA2 (+10)	hutH	56 kDa	INFStaphylococcus aureus subsp. aureus JH1	0	25.049
72	TRUE	Empty	HPr kinase/phosphorylase OS=Staphylococcus aureus (strain Mu3 / ATCC 700698) OX=418127 GN=hprK PE=3 SV=1	HPRK_STAA1 (+13)	hprK	34 kDa	INFStaphylococcus aureus subsp. aureus Mu3	0	27.879
73	TRUE	Empty	Immunoglobulin-binding protein sbi OS=Staphylococcus aureus (strain bovine RF122 / ET3-1) OX=273036 GN=sbi PE=3 SV=1	SBI_STAAB	sbi	50 kDa	0.0Staphylococcus aureus RF122	64.971	0
74	TRUE	Empty	Phosphoenolpyruvate carboxykinase (ATP) OS=Staphylococcus aureus (strain MSSA476) OX=282459 GN=pckA PE=3 SV=1	PCKA_STAAS (+1)	pckA	59 kDa	1.7Staphylococcus aureus subsp. aureus MSSA476	10.74	18.641
75	TRUE	Empty	Phosphate-binding protein PstS OS=Staphylococcus aureus (strain USA300) OX=367830 GN=pstS PE=3 SV=1	PSTS_STAA3 (+7)	pstS	36 kDa	0.0Staphylococcus aureus subsp. aureus USA300	38.799	0
76	TRUE	Empty	Tryptophan--tRNA ligase OS=Staphylococcus aureus (strain COL) OX=93062 GN=trpS PE=3 SV=1	SYW_STAAC (+4)	trpS	37 kDa	INFStaphylococcus aureus subsp. aureus COL	0	23.332
77	TRUE	Empty	Thermonuclease OS=Staphylococcus aureus (strain COL) OX=93062 GN=nuc PE=1 SV=1	NUC_STAAC (+3)	nuc	25 kDa	0.4Staphylococcus aureus subsp. aureus COL	28.983	12.672
78	TRUE	Empty	Protein FmtA OS=Staphylococcus aureus (strain NCTC 8325) OX=93061 GN=fmtA PE=2 SV=1	FMTA_STAA8 (+7)	fmtA	46 kDa	0.9Staphylococcus aureus subsp. aureus NCTC 8325	14.195	12.969
79	TRUE	Empty	DNA-directed RNA polymerase subunit alpha OS=Staphylococcus aureus (strain Mu3 / ATCC 700698) OX=418127 GN=rpoA PE=3 SV=1	RPOA_STAA1 (+9)	rpoA	35 kDa	INFStaphylococcus aureus subsp. aureus Mu3	0	22.81
80	TRUE	Empty	Single-stranded DNA-binding protein 1 OS=Staphylococcus aureus (strain COL) OX=93062 GN=ssb PE=3 SV=1	SSB1_STAAC (+1)	ssb	19 kDa	0.8Staphylococcus aureus subsp. aureus COL	19.322	15.206
81	TRUE	Empty	Ribosome hibernation promotion factor OS=Staphylococcus aureus (strain USA300) OX=367830 GN=hpf PE=1 SV=1	HPF_STAA3 (+8)	hpf	22 kDa	INFStaphylococcus aureus subsp. aureus USA300	0	22.176
82	TRUE	Empty	Beta-lactam-inducible penicillin-binding protein OS=Staphylococcus aureus OX=1280 GN=pbp PE=2 SV=1	PBP_STAAU	pbp	76 kDa	0.0Staphylococcus aureus	48.305	0
83	TRUE	Empty	DNA-directed RNA polymerase subunit beta OS=Staphylococcus aureus (strain Mu3 / ATCC 700698) OX=418127 GN=rpoB PE=3 SV=1	RPOB_STAA1 (+13)	rpoB	133 kDa	INFStaphylococcus aureus subsp. aureus Mu3	0	52.814
84	TRUE	Empty	30S ribosomal protein S10 OS=Staphylococcus aureus (strain Mu3 / ATCC 700698) OX=418127 GN=rpsJ PE=3 SV=1	RS10_STAA1 (+13)	rpsJ	12 kDa	0.0Staphylococcus aureus subsp. aureus Mu3	54.745	0
85	TRUE	Empty	Gamma-hemolysin component C OS=Staphylococcus aureus (strain NCTC 8325) OX=93061 GN=hlgC PE=1 SV=1	HLGC_STAA8 (+8)	hlgC	36 kDa	0.5Staphylococcus aureus subsp. aureus NCTC 8325	22.711	11.405
86	TRUE	Empty	Putative formate dehydrogenase SAV2309 OS=Staphylococcus aureus (strain Mu50 / ATCC 700699) OX=158878 GN=SAV2309 PE=3 SV=1	FDHL_STAAM (+3)	SAV2309	111 kDa	24Staphylococcus aureus subsp. aureus Mu50	3.58	86.804
87	TRUE	Empty	Elongation factor G OS=Cronobacter sakazakii (strain ATCC BAA-894) OX=290339 GN=fusA PE=3 SV=1	EFG_CROS8	fusA	78 kDa	0.0Cronobacter sakazakii ATCC BAA-894	38.187	0
88	TRUE	Empty	Queuine tRNA-ribosyltransferase OS=Staphylococcus aureus (strain Mu3 / ATCC 700698) OX=418127 GN=tgt PE=3 SV=1	TGT_STAA1 (+13)	tgt	43 kDa	INFStaphylococcus aureus subsp. aureus Mu3	0	18.641
89	TRUE	Empty	Arginase OS=Staphylococcus aureus (strain COL) OX=93062 GN=arg PE=3 SV=1	ARGI_STAAC (+2)	arg	33 kDa	0.7Staphylococcus aureus subsp. aureus COL	14.195	10.138
90	TRUE	Empty	Molybdenum cofactor biosynthesis protein B OS=Staphylococcus aureus (strain COL) OX=93062 GN=moaB PE=3 SV=1	MOAB_STAAC (+2)	moaB	19 kDa	INFStaphylococcus aureus subsp. aureus COL	0	19.642
91	TRUE	Empty	Leucotoxin LukDv OS=Staphylococcus aureus (strain NCTC 8325) OX=93061 GN=lukDv PE=1 SV=1	LUKDV_STAA8 (+1)	lukDv	37 kDa	0.0Staphylococcus aureus subsp. aureus NCTC 8325	26.497	0
92	TRUE	Empty	Serine-rich adhesin for platelets OS=Staphylococcus aureus (strain MSSA476) OX=282459 GN=sraP PE=3 SV=1	SRAP_STAAS (+1)	sraP	228 kDa	0.0Staphylococcus aureus subsp. aureus MSSA476	28.557	0
93	TRUE	Empty	Leucotoxin LukEv OS=Staphylococcus aureus (strain NCTC 8325) OX=93061 GN=lukEv PE=1 SV=2	LUKEV_STAA8	lukEv	34 kDa	0.2Staphylococcus aureus subsp. aureus NCTC 8325	19.873	4.4352
94	TRUE	Empty	Catalase OS=Staphylococcus warneri OX=1292 GN=katA PE=3 SV=1	CATA_STAWA	katA	58 kDa	1.1Staphylococcus warneri	50.12	53.011
95	TRUE	Empty	Poly-beta-1,6-N-acetyl-D-glucosamine N-deacetylase OS=Staphylococcus aureus (strain NCTC 8325) OX=93061 GN=icaB PE=3 SV=2	ICAB_STAA8 (+4)	icaB	34 kDa	0.0Staphylococcus aureus subsp. aureus NCTC 8325	27.443	0
96	TRUE	Empty	Nucleoside diphosphate kinase OS=Staphylococcus aureus (strain Mu3 / ATCC 700698) OX=418127 GN=ndk PE=3 SV=1	NDK_STAA1 (+12)	ndk	17 kDa	1.2Staphylococcus aureus subsp. aureus Mu3	11.271	13.306
97	TRUE	Empty	Translation initiation factor IF-3 OS=Staphylococcus aureus (strain USA300) OX=367830 GN=infC PE=3 SV=1	IF3_STAA3 (+9)	infC	20 kDa	INFStaphylococcus aureus subsp. aureus USA300	0	17.741
98	TRUE	Empty	50S ribosomal protein L19 OS=Staphylococcus aureus (strain USA300) OX=367830 GN=rplS PE=3 SV=1	RL19_STAA3 (+7)	rplS	13 kDa	0.6Staphylococcus aureus subsp. aureus USA300	17.712	10.138
99	TRUE	Empty	DNA gyrase subunit A OS=Staphylococcus aureus (strain USA300) OX=367830 GN=gyrA PE=3 SV=1	GYRA_STAA3 (+8)	gyrA	99 kDa	INFStaphylococcus aureus subsp. aureus USA300	0	15.729
100	TRUE	Empty	Methionine--tRNA ligase OS=Staphylococcus aureus (strain COL) OX=93062 GN=metG PE=3 SV=1	SYM_STAAC (+5)	metG	75 kDa	INFStaphylococcus aureus subsp. aureus COL	0	14.563
101	TRUE	Empty	Probable endonuclease 4 OS=Staphylococcus aureus (strain Mu3 / ATCC 700698) OX=418127 GN=nfo PE=3 SV=1	END4_STAA1 (+12)	nfo	33 kDa	INFStaphylococcus aureus subsp. aureus Mu3	0	15.84
102	TRUE	Empty	Phenol-soluble modulin alpha 1 peptide OS=Staphylococcus aureus (strain Mu3 / ATCC 700698) OX=418127 GN=psmA1 PE=3 SV=1	PSMA1_STAA1 (+13)	psmA1	2 kDa	INFStaphylococcus aureus subsp. aureus Mu3	0	15.84
103	TRUE	Empty	2-oxoglutarate dehydrogenase E1 component OS=Staphylococcus aureus (strain Mu3 / ATCC 700698) OX=418127 GN=odhA PE=3 SV=1	ODO1_STAA1 (+13)	odhA	105 kDa	7.4Staphylococcus aureus subsp. aureus Mu3	4.7734	35.148
104	TRUE	Empty	Protein map OS=Staphylococcus aureus (strain Mu50 / ATCC 700699) OX=158878 GN=map PE=1 SV=1	MAP_STAAM (+1)	map	53 kDa	0.2unknown	24.152	5.7024
105	TRUE	Empty	Valine--tRNA ligase OS=Staphylococcus aureus (strain Mu3 / ATCC 700698) OX=418127 GN=valS PE=3 SV=1	SYV_STAA1 (+11)	valS	102 kDa	INFStaphylococcus aureus subsp. aureus Mu3	0	14.185
106	TRUE	Empty	50S ribosomal protein L25 OS=Staphylococcus aureus (strain USA300) OX=367830 GN=rplY PE=1 SV=1	RL25_STAA3 (+7)	rplY	24 kDa	INFStaphylococcus aureus subsp. aureus USA300	0	15.206
107	TRUE	Empty	30S ribosomal protein S3 OS=Staphylococcus aureus (strain Mu3 / ATCC 700698) OX=418127 GN=rpsC PE=3 SV=1	RS3_STAA1 (+11)	rpsC	24 kDa	INFStaphylococcus aureus subsp. aureus Mu3	0	11.405
108	TRUE	Empty	Putative heme-dependent peroxidase MW0542 OS=Staphylococcus aureus (strain MW2) OX=196620 GN=MW0542 PE=3 SV=1	Y542_STAAW (+12)	MW0542	29 kDa	1.0Staphylococcus aureus subsp. aureus MW2	8.5168	8.8704
109	TRUE	Empty	Staphopain B OS=Staphylococcus aureus (strain NCTC 8325) OX=93061 GN=sspB PE=1 SV=1	SSPB_STAA8 (+5)	sspB	45 kDa	0.0Staphylococcus aureus subsp. aureus NCTC 8325	37.034	0
110	TRUE	Empty	Uncharacterized protein SAOUHSC_00997 OS=Staphylococcus aureus (strain NCTC 8325) OX=93061 GN=SAOUHSC_00997 PE=3 SV=2	Y997_STAA8	SAOUHSC_00997	46 kDa	3.5unknown	2.8389	9.9031
111	TRUE	Empty	30S ribosomal protein S16 OS=Staphylococcus aureus (strain Mu3 / ATCC 700698) OX=418127 GN=rpsP PE=3 SV=1	RS16_STAA1 (+12)	rpsP	10 kDa	INFStaphylococcus aureus subsp. aureus Mu3	0	13.939
112	TRUE	Empty	HTH-type transcriptional regulator SarZ OS=Staphylococcus aureus (strain USA300) OX=367830 GN=sarZ PE=3 SV=1	SARZ_STAA3 (+7)	sarZ	17 kDa	INFStaphylococcus aureus subsp. aureus USA300	0	13.939
113	TRUE	Empty	DNA topoisomerase 4 subunit A OS=Staphylococcus aureus (strain NCTC 8325) OX=93061 GN=parC PE=1 SV=1	PARC_STAA8 (+6)	parC	91 kDa	INFStaphylococcus aureus subsp. aureus NCTC 8325	0	11.651
114	TRUE	Empty	ATP synthase gamma chain OS=Staphylococcus aureus (strain Mu3 / ATCC 700698) OX=418127 GN=atpG PE=3 SV=1	ATPG_STAA1 (+10)	atpG	32 kDa	INFStaphylococcus aureus subsp. aureus Mu3	0	13.306
115	TRUE	Empty	Septation ring formation regulator EzrA OS=Staphylococcus aureus (strain Mu3 / ATCC 700698) OX=418127 GN=ezrA PE=1 SV=1	EZRA_STAA1 (+12)	ezrA	66 kDa	INFStaphylococcus aureus subsp. aureus Mu3	0	13.306
116	TRUE	Empty	50S ribosomal protein L36 OS=Alkaliphilus oremlandii (strain OhILAs) OX=350688 GN=rpmJ PE=3 SV=1	RL36_ALKOO (+55)	rpmJ	4 kDa	INFAlkaliphilus oremlandii OhILAs	0	12.672
117	TRUE	Empty	Probable cytosol aminopeptidase OS=Staphylococcus carnosus (strain TM300) OX=396513 GN=pepA PE=3 SV=1	AMPA_STACT	pepA	54 kDa	INFStaphylococcus carnosus subsp. carnosus TM300	0	8.7381
118	TRUE	Empty	UPF0478 protein SERP1299 OS=Staphylococcus epidermidis (strain ATCC 35984 / RP62A) OX=176279 GN=SERP1299 PE=3 SV=1	Y1299_STAEQ (+10)	SERP1299	18 kDa	INFStaphylococcus epidermidis RP62A	0	10.138
119	TRUE	Empty	N-acetylmuramoyl-L-alanine amidase domain-containing protein SAOUHSC_02979 OS=Staphylococcus aureus (strain NCTC 8325) OX=93061 GN=SAOUHSC_02979 PE=1 SV=1	Y2979_STAA8	SAOUHSC_02979	69 kDa	0.0Staphylococcus aureus subsp. aureus NCTC 8325	30.593	0
120	TRUE	Empty	50S ribosomal protein L15 OS=Staphylococcus aureus (strain Mu3 / ATCC 700698) OX=418127 GN=rplO PE=3 SV=1	RL15_STAA1 (+13)	rplO	16 kDa	INFStaphylococcus aureus subsp. aureus Mu3	0	11.405
121	TRUE	Empty	Serine-aspartate repeat-containing protein E OS=Staphylococcus aureus (strain USA300) OX=367830 GN=sdrE PE=3 SV=1	SDRE_STAA3	sdrE	125 kDa	0.0Staphylococcus aureus subsp. aureus USA300	387.83	0
122	TRUE	Empty	30S ribosomal protein S2 OS=Halothermothrix orenii (strain H 168 / OCM 544 / DSM 9562) OX=373903 GN=rpsB PE=3 SV=1	RS2_HALOH	rpsB	30 kDa	0.0Halothermothrix orenii H 168	6.6242	0
123	TRUE	Empty	30 kDa neutral phosphatase (Fragment) OS=Staphylococcus aureus OX=1280 PE=1 SV=2	NP30_STAAU		4 kDa	0.0Staphylococcus aureus	10.409	0
124	TRUE	Empty	UPF0051 protein SAB0778 OS=Staphylococcus aureus (strain bovine RF122 / ET3-1) OX=273036 GN=SAB0778 PE=3 SV=1	Y778_STAAB (+8)	SAB0778	53 kDa	INFStaphylococcus aureus RF122	0	9.3206
125	TRUE	Empty	ATP synthase subunit delta OS=Staphylococcus aureus (strain Mu3 / ATCC 700698) OX=418127 GN=atpH PE=3 SV=1	ATPD_STAA1 (+12)	atpH	20 kDa	INFStaphylococcus aureus subsp. aureus Mu3	0	10.138
126	TRUE	Empty	Conserved virulence factor B OS=Staphylococcus aureus (strain USA300) OX=367830 GN=cvfB PE=3 SV=1	CVFB_STAA3 (+8)	cvfB	34 kDa	INFStaphylococcus aureus subsp. aureus USA300	0	10.771
127	TRUE	Empty	Outer membrane protein A OS=Salmonella typhimurium (strain LT2 / SGSC1412 / ATCC 700720) OX=99287 GN=ompA PE=3 SV=2	OMPA_SALTY	ompA	38 kDa	0.0Salmonella enterica subsp. enterica serovar Typhimurium str. LT2	16.087	0
128	TRUE	Empty	30S ribosomal protein S2 OS=Staphylococcus aureus (strain Mu3 / ATCC 700698) OX=418127 GN=rpsB PE=3 SV=1	RS2_STAA1 (+13)	rpsB	29 kDa	INFStaphylococcus aureus subsp. aureus Mu3	0	10.771
129	TRUE	Empty	Elongation factor Ts OS=Salmonella agona (strain SL483) OX=454166 GN=tsf PE=3 SV=1	EFTS_SALA4 (+12)	tsf	30 kDa	0.0Salmonella enterica subsp. enterica serovar Agona str. SL483	15.141	0
130	TRUE	Empty	1-phosphatidylinositol phosphodiesterase OS=Staphylococcus aureus (strain NCTC 8325) OX=93061 GN=plc PE=1 SV=1	PLC_STAA8 (+1)	plc	37 kDa	0.0Staphylococcus aureus subsp. aureus NCTC 8325	14.195	0
131	TRUE	Empty	Ribonuclease 3 OS=Staphylococcus aureus (strain Mu3 / ATCC 700698) OX=418127 GN=rnc PE=3 SV=1	RNC_STAA1 (+13)	rnc	28 kDa	INFStaphylococcus aureus subsp. aureus Mu3	0	9.504
132	TRUE	Empty	HTH-type transcriptional regulator SarR OS=Staphylococcus aureus (strain USA300) OX=367830 GN=sarR PE=3 SV=3	SARR_STAA3 (+8)	sarR	14 kDa	INFStaphylococcus aureus subsp. aureus USA300	0	9.504
133	TRUE	Empty	Iron-regulated surface determinant protein A OS=Staphylococcus aureus (strain Mu3 / ATCC 700698) OX=418127 GN=isdA PE=3 SV=1	ISDA_STAA1 (+11)	isdA	39 kDa	0.7Staphylococcus aureus subsp. aureus Mu3	8.0508	5.7024
134	TRUE	Empty	Ribose-5-phosphate isomerase A OS=Prochlorococcus marinus (strain NATL1A) OX=167555 GN=rpiA PE=3 SV=1	RPIA_PROM1 (+1)	rpiA	25 kDa	0.0Prochlorococcus marinus str. NATL1A	9.661	0
135	TRUE	Empty	DNA-directed RNA polymerase subunit beta' OS=Staphylococcus epidermidis (strain ATCC 35984 / RP62A) OX=176279 GN=rpoC PE=3 SV=1	RPOC_STAEQ (+2)	rpoC	135 kDa	INFStaphylococcus epidermidis RP62A	0	59.37
136	TRUE	Empty	GTP pyrophosphokinase OS=Staphylococcus aureus (strain N315) OX=158879 GN=relA PE=1 SV=2	RELA_STAAN (+4)	relA	85 kDa	INFStaphylococcus aureus subsp. aureus N315	0	7.573
137	TRUE	Empty	50S ribosomal protein L4 OS=Leuconostoc citreum (strain KM20) OX=349519 GN=rplD PE=3 SV=1	RL4_LEUCK	rplD	22 kDa	INFLeuconostoc citreum KM20	0	2.5344
138	TRUE	Empty	Probable malate:quinone oxidoreductase 2 OS=Staphylococcus aureus (strain COL) OX=93062 GN=mqo2 PE=3 SV=1	MQO2_STAAC (+5)	mqo2	56 kDa	0.3Staphylococcus aureus subsp. aureus COL	9.661	2.5344
139	TRUE	Empty	Glyceraldehyde-3-phosphate dehydrogenase (Fragment) OS=Atlantibacter hermannii OX=565 GN=gap PE=3 SV=1	G3P_ATLHE (+1)	gap	31 kDa	0.0Atlantibacter hermannii	11.356	0
140	TRUE	Empty	Isopentenyl-diphosphate delta-isomerase OS=Staphylococcus aureus (strain Mu3 / ATCC 700698) OX=418127 GN=fni PE=3 SV=1	IDI2_STAA1 (+14)	fni	39 kDa	INFStaphylococcus aureus subsp. aureus Mu3	0	6.9905
141	TRUE	Empty	Major outer membrane lipoprotein 1 OS=Salmonella paratyphi A (strain ATCC 9150 / SARB42) OX=295319 GN=lpp1 PE=3 SV=1	LPP1_SALPA (+7)	lpp1	8 kDa	0.0Salmonella enterica subsp. enterica serovar Paratyphi A str. ATCC 9150	14.491	0
142	TRUE	Empty	Teichoic acid glycerol-phosphate transferase OS=Staphylococcus aureus (strain NCTC 8325) OX=93061 GN=tarF PE=1 SV=1	TARF_STAA8	tarF	46 kDa	INFunknown	0	5.8254
143	TRUE	Empty	ATP synthase subunit b OS=Staphylococcus aureus (strain Mu3 / ATCC 700698) OX=418127 GN=atpF PE=3 SV=1	ATPF_STAA1 (+13)	atpF	20 kDa	INFStaphylococcus aureus subsp. aureus Mu3	0	5.7024
144	TRUE	Empty	3-oxoacyl-[acyl-carrier-protein] synthase 3 OS=Staphylococcus aureus (strain Mu3 / ATCC 700698) OX=418127 GN=fabH PE=3 SV=1	FABH_STAA1 (+13)	fabH	34 kDa	INFStaphylococcus aureus subsp. aureus Mu3	0	6.4079
145	TRUE	Empty	Holliday junction ATP-dependent DNA helicase RuvA OS=Staphylococcus aureus (strain Mu3 / ATCC 700698) OX=418127 GN=ruvA PE=3 SV=1	RUVA_STAA1 (+13)	ruvA	22 kDa	INFStaphylococcus aureus subsp. aureus Mu3	0	6.9696
146	TRUE	Empty	60 kDa chaperonin (Fragment) OS=Enterobacter agglomerans OX=549 GN=groL PE=3 SV=1	CH60_ENTAG	groL	56 kDa	0.0Pantoea agglomerans	13.127	0
147	TRUE	Empty	Imidazoleglycerol-phosphate dehydratase OS=Staphylococcus aureus (strain Mu3 / ATCC 700698) OX=418127 GN=hisB PE=3 SV=1	HIS7_STAA1 (+13)	hisB	21 kDa	INFStaphylococcus aureus subsp. aureus Mu3	0	5.0688
148	TRUE	Empty	NADPH-dependent 7-cyano-7-deazaguanine reductase OS=Staphylococcus aureus (strain Mu3 / ATCC 700698) OX=418127 GN=queF PE=3 SV=1	QUEF_STAA1 (+14)	queF	20 kDa	INFStaphylococcus aureus subsp. aureus Mu3	0	4.4352
149	TRUE	Empty	RNA polymerase sigma factor SigA OS=Staphylococcus epidermidis (strain ATCC 35984 / RP62A) OX=176279 GN=sigA PE=3 SV=1	SIGA_STAEQ (+1)	sigA	42 kDa	INFStaphylococcus epidermidis RP62A	0	5.0688
150	TRUE	Empty	Urease subunit alpha OS=Staphylococcus aureus (strain Mu3 / ATCC 700698) OX=418127 GN=ureC PE=3 SV=1	URE1_STAA1 (+13)	ureC	62 kDa	INFStaphylococcus aureus subsp. aureus Mu3	0	4.0778
151	TRUE	Empty	Extracellular matrix protein-binding protein emp OS=Staphylococcus aureus (strain Mu50 / ATCC 700699) OX=158878 GN=emp PE=3 SV=1	EMP_STAAM (+3)	emp	38 kDa	0.0Staphylococcus aureus subsp. aureus Mu50	16.102	0
152	TRUE	Empty	HTH-type transcriptional regulator SarS OS=Staphylococcus aureus (strain Mu3 / ATCC 700698) OX=418127 GN=sarS PE=1 SV=1	SARS_STAA1 (+8)	sarS	30 kDa	INFStaphylococcus aureus subsp. aureus Mu3	0	6.336
153	TRUE	Empty	Superoxide dismutase [Mn/Fe] 1 OS=Staphylococcus aureus (strain USA300) OX=367830 GN=sodA PE=3 SV=1	SODM1_STAA3 (+8)	sodA	23 kDa	INFStaphylococcus aureus subsp. aureus USA300	0	6.336
154	TRUE	Empty	GTP-sensing transcriptional pleiotropic repressor CodY OS=Staphylococcus aureus (strain Mu3 / ATCC 700698) OX=418127 GN=codY PE=3 SV=1	CODY_STAA1 (+13)	codY	29 kDa	INFStaphylococcus aureus subsp. aureus Mu3	0	5.7024
155	TRUE	Empty	Asparagine--tRNA ligase OS=Staphylococcus aureus (strain Mu3 / ATCC 700698) OX=418127 GN=asnS PE=3 SV=1	SYN_STAA1 (+13)	asnS	49 kDa	INFStaphylococcus aureus subsp. aureus Mu3	0	5.7024
156	TRUE	Empty	Alcohol dehydrogenase OS=Bacillus subtilis (strain 168) OX=224308 GN=gbsB PE=1 SV=2	GBSB_BACSU	gbsB	43 kDa	0.0Bacillus subtilis subsp. subtilis str. 168	1.8926	0
157	TRUE	Empty	Putative aldehyde dehydrogenase AldA OS=Staphylococcus aureus (strain USA300) OX=367830 GN=aldA PE=3 SV=1	ALDA_STAA3 (+8)	aldA	54 kDa	INFStaphylococcus aureus subsp. aureus USA300	0	4.6603
158	TRUE	Empty	Chaperone protein DnaK OS=Klebsiella pneumoniae (strain 342) OX=507522 GN=dnaK PE=3 SV=1	DNAK_KLEP3 (+16)	dnaK	69 kDa	0.0Klebsiella pneumoniae 342	9.5467	0
159	TRUE	Empty	Probable glycine dehydrogenase (decarboxylating) subunit 2 OS=Staphylococcus aureus (strain Mu3 / ATCC 700698) OX=418127 GN=gcvPB PE=3 SV=1	GCSPB_STAA1 (+13)	gcvPB	55 kDa	INFStaphylococcus aureus subsp. aureus Mu3	0	4.6603
160	TRUE	Empty	2,3-bisphosphoglycerate-independent phosphoglycerate mutase OS=Staphylococcus aureus (strain COL) OX=93062 GN=gpmI PE=3 SV=1	GPMI_STAAC (+5)	gpmI	56 kDa	INFStaphylococcus aureus subsp. aureus COL	0	4.6603
161	TRUE	Empty	NAD kinase OS=Staphylococcus aureus (strain Mu3 / ATCC 700698) OX=418127 GN=nadK PE=3 SV=1	NADK_STAA1 (+13)	nadK	31 kDa	INFStaphylococcus aureus subsp. aureus Mu3	0	5.0688
162	TRUE	Empty	Ribosomal RNA small subunit methyltransferase G OS=Staphylococcus aureus (strain USA300) OX=367830 GN=rsmG PE=3 SV=1	RSMG_STAA3 (+7)	rsmG	27 kDa	INFStaphylococcus aureus subsp. aureus USA300	0	5.0688
163	TRUE	Empty	SsrA-binding protein OS=Staphylococcus aureus (strain Mu3 / ATCC 700698) OX=418127 GN=smpB PE=3 SV=1	SSRP_STAA1 (+13)	smpB	18 kDa	INFStaphylococcus aureus subsp. aureus Mu3	0	5.0688
164	TRUE	Empty	GTP cyclohydrolase 1 type 2 homolog OS=Staphylococcus aureus (strain MRSA252) OX=282458 GN=SAR1636 PE=3 SV=1	GCH1L_STAAR	SAR1636	41 kDa	INFStaphylococcus aureus subsp. aureus MRSA252	0	3.168
165	TRUE	Empty	Sortase A OS=Staphylococcus aureus (strain NCTC 8325) OX=93061 GN=srtA PE=1 SV=1	SRTA_STAA8	srtA	24 kDa	INFunknown	0	4.4352
166	TRUE	Empty	UPF0173 metal-dependent hydrolase SA1529 OS=Staphylococcus aureus (strain N315) OX=158879 GN=SA1529 PE=1 SV=1	Y1529_STAAN (+12)	SA1529	25 kDa	INFStaphylococcus aureus subsp. aureus N315	0	4.4352
167	TRUE	Empty	Peptide deformylase OS=Staphylococcus aureus (strain COL) OX=93062 GN=def PE=1 SV=1	DEF_STAAC (+6)	def	21 kDa	INFStaphylococcus aureus subsp. aureus COL	0	4.4352
168	TRUE	Empty	GTP cyclohydrolase FolE2 OS=Staphylococcus aureus (strain Mu3 / ATCC 700698) OX=418127 GN=folE2 PE=3 SV=1	GCH4_STAA1 (+13)	folE2	33 kDa	INFStaphylococcus aureus subsp. aureus Mu3	0	3.168
169	TRUE	Empty	Large-conductance mechanosensitive channel OS=Staphylococcus aureus (strain Mu3 / ATCC 700698) OX=418127 GN=mscL PE=3 SV=1	MSCL_STAA1 (+12)	mscL	14 kDa	0.0Staphylococcus aureus subsp. aureus Mu3	6.4406	0
170	TRUE	Empty	DNA topoisomerase 1 OS=Staphylococcus aureus (strain USA300) OX=367830 GN=topA PE=3 SV=2	TOP1_STAA3 (+8)	topA	79 kDa	INFStaphylococcus aureus subsp. aureus USA300	0	3.8016
171	TRUE	Empty	Probable quinol oxidase subunit 2 OS=Staphylococcus aureus (strain USA300) OX=367830 GN=qoxA PE=3 SV=1	QOX2_STAA3 (+8)	qoxA	42 kDa	0.0Staphylococcus aureus subsp. aureus USA300	5.6779	0
172	TRUE	Empty	50S ribosomal protein L5 OS=Klebsiella pneumoniae (strain 342) OX=507522 GN=rplE PE=3 SV=1	RL5_KLEP3 (+15)	rplE	20 kDa	0.0Klebsiella pneumoniae 342	9.661	0
173	TRUE	Empty	Probable quinol oxidase subunit 1 OS=Staphylococcus aureus (strain USA300) OX=367830 GN=qoxB PE=3 SV=1	QOX1_STAA3 (+8)	qoxB	75 kDa	0.0Staphylococcus aureus subsp. aureus USA300	5.6779	0
174	TRUE	Empty	Uncharacterized peptidase SA1530 OS=Staphylococcus aureus (strain N315) OX=158879 GN=SA1530 PE=1 SV=2	Y1530_STAAN (+8)	SA1530	40 kDa	INFStaphylococcus aureus subsp. aureus N315	0	3.4952
175	TRUE	Empty	Methionine aminopeptidase OS=Staphylococcus aureus (strain Mu3 / ATCC 700698) OX=418127 GN=map PE=3 SV=1	MAP1_STAA1 (+6)	map	28 kDa	INFStaphylococcus aureus subsp. aureus Mu3	0	3.8016
176	TRUE	Empty	Lysine--tRNA ligase OS=Staphylococcus aureus (strain Mu3 / ATCC 700698) OX=418127 GN=lysS PE=3 SV=1	SYK_STAA1 (+10)	lysS	57 kDa	INFStaphylococcus aureus subsp. aureus Mu3	0	2.5344
177	TRUE	Empty	Peptidoglycan-associated lipoprotein OS=Escherichia coli O157:H7 OX=83334 GN=pal PE=3 SV=1	PAL_ECO57 (+2)	pal	19 kDa	0.0Escherichia coli O157:H7	8.0508	0
178	TRUE	Empty	Enolase OS=Serratia proteamaculans (strain 568) OX=399741 GN=eno PE=3 SV=1	ENO_SERP5 (+10)	eno	45 kDa	0.0Serratia proteamaculans 568	4.7316	0
179	TRUE	Empty	30S ribosomal protein S12 OS=Staphylococcus saprophyticus subsp. saprophyticus (strain ATCC 15305 / DSM 20229) OX=342451 GN=rpsL PE=3 SV=1	RS12_STAS1	rpsL	15 kDa	INFStaphylococcus saprophyticus subsp. saprophyticus ATCC 15305	0	3.168
180	TRUE	Empty	NADH dehydrogenase-like protein SA0802 OS=Staphylococcus aureus (strain N315) OX=158879 GN=SA0802 PE=1 SV=1	Y802_STAAN (+8)	SA0802	44 kDa	INFStaphylococcus aureus subsp. aureus N315	0	2.9127
181	TRUE	Empty	30S ribosomal protein S15 OS=Staphylococcus epidermidis (strain ATCC 35984 / RP62A) OX=176279 GN=rpsO PE=3 SV=1	RS15_STAEQ (+1)	rpsO	11 kDa	INFStaphylococcus epidermidis RP62A	0	10.771
182	TRUE	Empty	Fructose-bisphosphate aldolase OS=Staphylococcus aureus (strain COL) OX=93062 GN=fba PE=3 SV=1	ALF2_STAAC (+5)	fba	31 kDa	INFStaphylococcus aureus subsp. aureus COL	0	3.168
183	TRUE	Empty	Monofunctional glycosyltransferase OS=Staphylococcus aureus (strain Mu3 / ATCC 700698) OX=418127 GN=mgt PE=3 SV=1	MGT_STAA1 (+13)	mgt	31 kDa	INFStaphylococcus aureus subsp. aureus Mu3	0	3.168
184	TRUE	Empty	Mini-ribonuclease 3 OS=Staphylococcus aureus (strain NCTC 8325) OX=93061 GN=mrnC PE=3 SV=1	MRNC_STAA8	mrnC	16 kDa	INFStaphylococcus aureus subsp. aureus NCTC 8325	0	3.168
185	TRUE	Empty	50S ribosomal protein L3 OS=Escherichia coli O139:H28 (strain E24377A / ETEC) OX=331111 GN=rplC PE=3 SV=1	RL3_ECO24 (+43)	rplC	22 kDa	0.0Escherichia coli O139:H28 str. E24377A	4.7316	0
186	TRUE	Empty	30S ribosomal protein S1 OS=Escherichia coli O157:H7 OX=83334 GN=rpsA PE=3 SV=1	RS1_ECO57 (+3)	rpsA	61 kDa	0.0Escherichia coli O157:H7	5.9667	0
187	TRUE	Empty	Probable tRNA sulfurtransferase OS=Staphylococcus aureus (strain Mu3 / ATCC 700698) OX=418127 GN=thiI PE=3 SV=1	THII_STAA1 (+15)	thiI	46 kDa	INFStaphylococcus aureus subsp. aureus Mu3	0	2.9127
188	TRUE	Empty	Flagellin OS=Xenorhabdus nematophila OX=628 GN=fliC PE=3 SV=1	FLIC_XENNE	fliC	33 kDa	0.0Xenorhabdus nematophila	4.7734	0
189	TRUE	Empty	Outer membrane protein A OS=Shimwellia blattae (strain ATCC 29907 / DSM 4481 / JCM 1650 / NBRC 105725 / CDC 9005-74) OX=630626 GN=ompA PE=3 SV=1	OMPA_SHIBC	ompA	38 kDa	0.0Shimwellia blattae DSM 4481 = NBRC 105725	9.4631	0
190	TRUE	Empty	Elongation factor Ts OS=Staphylococcus aureus (strain Mu3 / ATCC 700698) OX=418127 GN=tsf PE=3 SV=1	EFTS_STAA1 (+12)	tsf	32 kDa	INFStaphylococcus aureus subsp. aureus Mu3	0	1.1651
191	TRUE	Empty	Trigger factor OS=Enterobacter sp. (strain 638) OX=399742 GN=tig PE=3 SV=1	TIG_ENT38	tig	48 kDa	0.0Enterobacter sp. 638	3.58	0
192	TRUE	Empty	ESAT-6 secretion accessory factor EsaA OS=Staphylococcus aureus (strain NCTC 8325) OX=93061 GN=esaA PE=1 SV=1	ESAA_STAA8 (+7)	esaA	115 kDa	INFStaphylococcus aureus subsp. aureus NCTC 8325	0	1.9008
193	TRUE	Empty	Putative dipeptidase SAUSA300_1697 OS=Staphylococcus aureus (strain USA300) OX=367830 GN=SAUSA300_1697 PE=3 SV=1	PEPVL_STAA3 (+6)	SAUSA300_1697	53 kDa	INFStaphylococcus aureus subsp. aureus USA300	0	1.7476
194	TRUE	Empty	50S ribosomal protein L1 OS=Citrobacter koseri (strain ATCC BAA-895 / CDC 4225-83 / SGSC4696) OX=290338 GN=rplA PE=3 SV=1	RL1_CITK8	rplA	25 kDa	0.0Citrobacter koseri ATCC BAA-895	2.8389	0
195	TRUE	Empty	30S ribosomal protein S4 OS=Citrobacter koseri (strain ATCC BAA-895 / CDC 4225-83 / SGSC4696) OX=290338 GN=rpsD PE=3 SV=1	RS4_CITK8 (+44)	rpsD	23 kDa	0.0Citrobacter koseri ATCC BAA-895	2.8389	0
196	TRUE	Empty	DNA polymerase III PolC-type OS=Staphylococcus aureus (strain Mu3 / ATCC 700698) OX=418127 GN=polC PE=3 SV=1	DPO3_STAA1 (+9)	polC	163 kDa	INFStaphylococcus aureus subsp. aureus Mu3	0	1.7476
197	TRUE	Empty	50S ribosomal protein L4 OS=Citrobacter koseri (strain ATCC BAA-895 / CDC 4225-83 / SGSC4696) OX=290338 GN=rplD PE=3 SV=1	RL4_CITK8 (+60)	rplD	22 kDa	0.0Citrobacter koseri ATCC BAA-895	2.8389	0
198	TRUE	Empty	Probable glycine dehydrogenase (decarboxylating) subunit 1 OS=Staphylococcus aureus (strain Mu3 / ATCC 700698) OX=418127 GN=gcvPA PE=3 SV=1	GCSPA_STAA1 (+10)	gcvPA	50 kDa	INFStaphylococcus aureus subsp. aureus Mu3	0	1.7476
199	TRUE	Empty	Clumping factor A OS=Staphylococcus aureus (strain MSSA476) OX=282459 GN=clfA PE=3 SV=1	CLFA_STAAS (+1)	clfA	96 kDa	0.0Staphylococcus aureus subsp. aureus MSSA476	3.58	0
200	TRUE	Empty	Transcription-repair-coupling factor OS=Staphylococcus aureus (strain USA300) OX=367830 GN=mfd PE=3 SV=1	MFD_STAA3 (+8)	mfd	134 kDa	INFStaphylococcus aureus subsp. aureus USA300	0	1.1651
201	TRUE	Empty	Malate dehydrogenase OS=Escherichia coli O7:K1 (strain IAI39 / ExPEC) OX=585057 GN=mdh PE=3 SV=1	MDH_ECO7I (+2)	mdh	32 kDa	0.0Escherichia coli IAI39	1.8926	0
202	TRUE	Empty	rRNA adenine N-6-methyltransferase OS=Escherichia coli OX=562 GN=ermBC PE=3 SV=1	ERMB_ECOLX (+1)	ermBC	29 kDa	INFEscherichia coli	0	1.2672
203	TRUE	Empty	50S ribosomal protein L20 OS=Actinobacillus succinogenes (strain ATCC 55618 / 130Z) OX=339671 GN=rplT PE=3 SV=1	RL20_ACTSZ (+46)	rplT	13 kDa	0.0Actinobacillus succinogenes 130Z	3.2203	0
204	TRUE	Empty	50S ribosomal protein L17 OS=Actinobacillus pleuropneumoniae serotype 7 (strain AP76) OX=537457 GN=rplQ PE=3 SV=1	RL17_ACTP7 (+88)	rplQ	14 kDa	0.0Actinobacillus pleuropneumoniae serovar 7 str. AP76	3.2203	0
The red characters mean proteins only EVStrs possessed and blue characters indicate only EVNor owned.
