# Supplementary material for: Significant increase in the secretion of extracellular vesicles and antibiotics resistance from methicillin-resistant Staphylococcus aureus induced by ampicillin stress
Source: Sci Rep. 2020 Dec 3;10:21066. doi: 10.1038/s41598-020-78121-8 (PMC7713300; doi:10.1038/s41598-020-78121-8)
Supplement: Supplementary file 3 — Supplementary Information 3. [file 41598_2020_78121_MOESM3_ESM.xlsx]

## Sheet: Abbreviation
	Dataset 2. Total proteins of EVStrs and EVNor idendified by LC-ESI-MS/MS using Staphylococcus aureus USA300 database.

## Sheet: Dataset2
No.	Visible	Starred	Identified proteins	Accession number	Alternate ID	Molecular weight	Taxonomy	Quantitative value (normalized total spectra)
								EVNor	EVStrs
1	TRUE	Empty	Hyaluronate lyase OS=Staphylococcus aureus (strain USA300) OX=367830 GN=hysA PE=4 SV=1	A0A0H2XIY1_STAA3	hysA	92 kDa	0.0Staphylococcus aureus subsp. aureus USA300	85.99	0
2	TRUE	Empty	Serine protease OS=Staphylococcus aureus (strain USA300) OX=367830 GN=sspA PE=3 SV=1	A0A0H2XFC3_STAA3	sspA	36 kDa	0.0Staphylococcus aureus subsp. aureus USA300	37.935	0
3	TRUE	Empty	Phosphate-binding protein PstS OS=Staphylococcus aureus (strain USA300) OX=367830 GN=pstS PE=3 SV=1	PSTS_STAA3	pstS	36 kDa	0.0Staphylococcus aureus subsp. aureus USA300	43.107	0
4	TRUE	Empty	Penicillin-binding protein 2 OS=Staphylococcus aureus (strain USA300) OX=367830 GN=mecA PE=4 SV=1	A0A0H2XHY4_STAA3	mecA	76 kDa	0.0Staphylococcus aureus subsp. aureus USA300	56.283	0
5	TRUE	Empty	Alkaline phosphatase OS=Staphylococcus aureus (strain USA300) OX=367830 GN=phoB PE=3 SV=1	A0A0H2XDP3_STAA3	phoB	52 kDa	0.0Staphylococcus aureus subsp. aureus USA300	66.146	0
6	TRUE	Empty	Uncharacterized protein OS=Staphylococcus aureus (strain USA300) OX=367830 GN=SAUSA300_0146 PE=4 SV=1	A0A0H2XIB8_STAA3	SAUSA300_0146	56 kDa	0.0unknown	61.185	0
7	TRUE	Empty	30S ribosomal protein S10 OS=Staphylococcus aureus (strain USA300) OX=367830 GN=rpsJ PE=3 SV=1	RS10_STAA3	rpsJ	12 kDa	0.0Staphylococcus aureus subsp. aureus USA300	51.719	0
8	TRUE	Empty	Serine-rich adhesin for platelets OS=Staphylococcus aureus (strain USA300) OX=367830 GN=sraP PE=3 SV=1	SRAP_STAA3	sraP	228 kDa	0.0Staphylococcus aureus subsp. aureus USA300	37.525	0
9	TRUE	Empty	Truncated FmtB protein OS=Staphylococcus aureus (strain USA300) OX=367830 GN=fmtB PE=4 SV=1	A0A0H2XHS1_STAA3	fmtB	117 kDa	0.0Staphylococcus aureus subsp. aureus USA300	51.263	0
10	TRUE	Empty	Intercellular adhesion protein B OS=Staphylococcus aureus (strain USA300) OX=367830 GN=icaB PE=4 SV=1	A0A0H2XGN8_STAA3	icaB	34 kDa	0.0Staphylococcus aureus subsp. aureus USA300	25.864	0
11	TRUE	Empty	Leukotoxin LukD OS=Staphylococcus aureus (strain USA300) OX=367830 GN=lukD PE=4 SV=1	A0A0H2XFN4_STAA3	lukD	37 kDa	0.0Staphylococcus aureus subsp. aureus USA300	24.14	0
12	TRUE	Empty	Immunoglobulin-binding protein sbi OS=Staphylococcus aureus (strain USA300) OX=367830 GN=sbi PE=3 SV=1	SBI_STAA3	sbi	50 kDa	0.0Staphylococcus aureus subsp. aureus USA300	34.987	0
13	TRUE	Empty	Cysteine protease OS=Staphylococcus aureus (strain USA300) OX=367830 GN=sspB PE=4 SV=1	A0A0H2XGH9_STAA3	sspB	45 kDa	0.0Staphylococcus aureus subsp. aureus USA300	34.987	0
14	TRUE	Empty	N-acetylmuramoyl-L-alanine amidase domain protein OS=Staphylococcus aureus (strain USA300) OX=367830 GN=SAUSA300_2579 PE=4 SV=1	A0A0H2XI01_STAA3	SAUSA300_2579	69 kDa	0.0Staphylococcus aureus subsp. aureus USA300	28.902	0
15	TRUE	Empty	Putative staphyloxanthin biosynthesis protein OS=Staphylococcus aureus (strain USA300) OX=367830 GN=SAUSA300_0277 PE=4 SV=1	A0A0H2XFX2_STAA3	SAUSA300_0277	33 kDa	0.0unknown	24.338	0
16	TRUE	Empty	Truncated FmtB protein OS=Staphylococcus aureus (strain USA300) OX=367830 GN=fmtB PE=4 SV=1	A0A0H2XI22_STAA3	fmtB	137 kDa	0.0unknown	24.805	0
17	TRUE	Empty	1-phosphatidylinositol phosphodiesterase OS=Staphylococcus aureus (strain USA300) OX=367830 GN=plc PE=4 SV=1	A0A0H2XK15_STAA3	plc	37 kDa	0.0Staphylococcus aureus subsp. aureus USA300	12.932	0
18	TRUE	Empty	Extracellular matrix protein-binding protein emp OS=Staphylococcus aureus (strain USA300) OX=367830 GN=emp PE=3 SV=1	EMP_STAA3	emp	38 kDa	0.0Staphylococcus aureus subsp. aureus USA300	21.296	0
19	TRUE	Empty	Putative lipoprotein OS=Staphylococcus aureus (strain USA300) OX=367830 GN=SAUSA300_2403 PE=4 SV=1	A0A0H2XG58_STAA3	SAUSA300_2403	17 kDa	0.0unknown	7.6058	0
20	TRUE	Empty	Fibrinogen-binding protein OS=Staphylococcus aureus (strain USA300) OX=367830 GN=SAUSA300_1052 PE=4 SV=1	A0A0H2XH00_STAA3	SAUSA300_1052	13 kDa	0.0Staphylococcus aureus subsp. aureus USA300	16.733	0
21	TRUE	Empty	Multidrug resistance protein A, drug resistance transporter OS=Staphylococcus aureus (strain USA300) OX=367830 GN=SAUSA300_2299 PE=4 SV=1	A0A0H2XF16_STAA3	SAUSA300_2299	23 kDa	0.0Staphylococcus aureus subsp. aureus USA300	3.4486	0
22	TRUE	Empty	Putative surface protein OS=Staphylococcus aureus (strain USA300) OX=367830 GN=SAUSA300_0883 PE=4 SV=1	A0A0H2XIW0_STAA3	SAUSA300_0883	16 kDa	0.0unknown	7.6058	0
23	TRUE	Empty	Probable quinol oxidase subunit 2 OS=Staphylococcus aureus (strain USA300) OX=367830 GN=qoxA PE=3 SV=1	QOX2_STAA3	qoxA	42 kDa	0.0Staphylococcus aureus subsp. aureus USA300	5.1729	0
24	TRUE	Empty	Probable quinol oxidase subunit 1 OS=Staphylococcus aureus (strain USA300) OX=367830 GN=qoxB PE=3 SV=1	QOX1_STAA3	qoxB	75 kDa	0.0Staphylococcus aureus subsp. aureus USA300	5.1729	0
25	TRUE	Empty	Formate acetyltransferase OS=Staphylococcus aureus (strain USA300) OX=367830 GN=pflB PE=3 SV=1	PFLB_STAA3	pflB	85 kDa	0.0Staphylococcus aureus subsp. aureus USA300	3.0423	0
26	TRUE	Empty	Succinate dehydrogenase, flavoprotein subunit OS=Staphylococcus aureus (strain USA300) OX=367830 GN=sdhA PE=4 SV=1	A0A0H2XHU1_STAA3	sdhA	66 kDa	0.0Staphylococcus aureus subsp. aureus USA300	4.961	0
27	TRUE	Empty	Secretory antigen SsaA OS=Staphylococcus aureus (strain USA300) OX=367830 GN=SAUSA300_2503 PE=4 SV=1	A0A0H2XHF6_STAA3	SAUSA300_2503	28 kDa	0.0unknown	3.0423	0
28	TRUE	Empty	Secretory antigen SsaA OS=Staphylococcus aureus (strain USA300) OX=367830 GN=ssaA PE=4 SV=1	A0A0H2XEL7_STAA3	ssaA	29 kDa	0.009unknown	358.87	3.2085
29	TRUE	Empty	N-acetylmuramoyl-L-alanine amidase sle1 OS=Staphylococcus aureus (strain USA300) OX=367830 GN=sle1 PE=3 SV=1	SLE1_STAA3	sle1	36 kDa	0.04Staphylococcus aureus subsp. aureus USA300	88.534	3.2085
30	TRUE	Empty	Uncharacterized protein OS=Staphylococcus aureus (strain USA300) OX=367830 GN=SAUSA300_0274 PE=4 SV=1	A0A0H2XDX3_STAA3	SAUSA300_0274	58 kDa	0.04Staphylococcus aureus subsp. aureus USA300	41.341	1.6433
31	TRUE	Empty	Uncharacterized protein OS=Staphylococcus aureus (strain USA300) OX=367830 GN=SAUSA300_0602 PE=4 SV=1	A0A0H2XG24_STAA3	SAUSA300_0602	19 kDa	0.06unknown	405.77	25.668
32	TRUE	Empty	Gamma-hemolysin component B OS=Staphylococcus aureus (strain USA300) OX=367830 GN=hlgB PE=4 SV=1	A0A0H2XH48_STAA3	hlgB	37 kDa	0.06Staphylococcus aureus subsp. aureus USA300	60.653	3.8502
33	TRUE	Empty	5'-nucleotidase, lipoprotein e(P4) family OS=Staphylococcus aureus (strain USA300) OX=367830 GN=SAUSA300_0307 PE=4 SV=1	A0A0H2XKC1_STAA3	SAUSA300_0307	33 kDa	0.07Staphylococcus aureus subsp. aureus USA300	599.32	42.994
34	TRUE	Empty	Uncharacterized protein OS=Staphylococcus aureus (strain USA300) OX=367830 GN=SAUSA300_2482 PE=4 SV=1	A0A0H2XH59_STAA3	SAUSA300_2482	17 kDa	0.09unknown	231.13	19.893
35	TRUE	Empty	Immunodominant staphylococcal antigen B OS=Staphylococcus aureus (strain USA300) OX=367830 GN=isaB PE=3 SV=1	ISAB_STAA3	isaB	19 kDa	0.1Staphylococcus aureus subsp. aureus USA300	210.53	22.46
36	TRUE	Empty	Zinc metalloproteinase aureolysin OS=Staphylococcus aureus (strain USA300) OX=367830 GN=aur PE=4 SV=1	A0A0H2XDQ5_STAA3	aur	56 kDa	0.1Staphylococcus aureus subsp. aureus USA300	240.85	28.625
37	TRUE	Empty	Autolysin OS=Staphylococcus aureus (strain USA300) OX=367830 GN=atl PE=4 SV=1	A0A0H2XIJ3_STAA3	atl	137 kDa	0.2Staphylococcus aureus subsp. aureus USA300	2919	497.63
38	TRUE	Empty	Staphopain A OS=Staphylococcus aureus (strain USA300) OX=367830 GN=SAUSA300_1890 PE=4 SV=1	A0A0H2XEH7_STAA3	SAUSA300_1890	44 kDa	0.2Staphylococcus aureus subsp. aureus USA300	216.22	44.278
39	TRUE	Empty	Large-conductance mechanosensitive channel OS=Staphylococcus aureus (strain USA300) OX=367830 GN=mscL PE=3 SV=2	MSCL_STAA3	mscL	14 kDa	0.2Staphylococcus aureus subsp. aureus USA300	6.0846	1.2834
40	TRUE	Empty	Lipoteichoic acid synthase OS=Staphylococcus aureus (strain USA300) OX=367830 GN=ltaS PE=3 SV=1	LTAS_STAA3	ltaS	74 kDa	0.2Staphylococcus aureus subsp. aureus USA300	545.12	122.07
41	TRUE	Empty	Leukotoxin LukE OS=Staphylococcus aureus (strain USA300) OX=367830 GN=lukE PE=4 SV=1	A0A0H2XJW6_STAA3	lukE	35 kDa	0.2Staphylococcus aureus subsp. aureus USA300	18.967	4.4919
42	TRUE	Empty	Lantibiotic epidermin leader peptide processing serine protease EpiP OS=Staphylococcus aureus (strain USA300) OX=367830 GN=epiP PE=3 SV=1	A0A0H2XIS6_STAA3	epiP	51 kDa	0.3Staphylococcus aureus subsp. aureus USA300	52.591	14.789
43	TRUE	Empty	Uncharacterized protein OS=Staphylococcus aureus (strain USA300) OX=367830 GN=SAUSA300_1742 PE=4 SV=1	A0A0H2XFX0_STAA3	SAUSA300_1742	18 kDa	0.3unknown	21.296	6.4171
44	TRUE	Empty	Delta-hemolysin OS=Staphylococcus aureus (strain USA300) OX=367830 GN=SAUSA300_1988 PE=4 SV=1	A0A0H2XH16_STAA3	SAUSA300_1988	5 kDa	0.3Staphylococcus aureus subsp. aureus USA300	230.35	72.481
45	TRUE	Empty	Gamma-hemolysin component A OS=Staphylococcus aureus (strain USA300) OX=367830 GN=hlgA PE=4 SV=1	A0A0H2XIG9_STAA3	hlgA	35 kDa	0.4Staphylococcus aureus subsp. aureus USA300	36.612	13.476
46	TRUE	Empty	Preprotein translocase, YajC subunit OS=Staphylococcus aureus (strain USA300) OX=367830 GN=yajC PE=4 SV=1	A0A0H2XGP1_STAA3	yajC	10 kDa	0.4Staphylococcus aureus subsp. aureus USA300	13.69	5.1336
47	TRUE	Empty	ABC transporter, substrate-binding protein OS=Staphylococcus aureus (strain USA300) OX=367830 GN=SAUSA300_0618 PE=3 SV=1	A0A0H2XI48_STAA3	SAUSA300_0618	35 kDa	0.4Staphylococcus aureus subsp. aureus USA300	39.659	15.401
48	TRUE	Empty	Probable malate:quinone oxidoreductase OS=Staphylococcus aureus (strain USA300) OX=367830 GN=mqo PE=3 SV=1	A0A0H2XHG3_STAA3	mqo	56 kDa	0.4Staphylococcus aureus subsp. aureus USA300	9.1269	3.8502
49	TRUE	Empty	Uncharacterized protein OS=Staphylococcus aureus (strain USA300) OX=367830 GN=SAUSA300_1236 PE=4 SV=1	A0A0H2XEI1_STAA3	SAUSA300_1236	34 kDa	0.4unknown	86.215	36.577
50	TRUE	Empty	Triacylglycerol lipase OS=Staphylococcus aureus (strain USA300) OX=367830 GN=SAUSA300_0320 PE=4 SV=1	A0A0H2XI72_STAA3	SAUSA300_0320	76 kDa	0.4Staphylococcus aureus subsp. aureus USA300	390.51	168.32
51	TRUE	Empty	Thermonuclease OS=Staphylococcus aureus (strain USA300) OX=367830 GN=nuc PE=4 SV=1	A0A0H2XHI2_STAA3	nuc	25 kDa	0.4Staphylococcus aureus subsp. aureus USA300	28.902	12.834
52	TRUE	Empty	Glycerophosphoryl diester phosphodiesterase OS=Staphylococcus aureus (strain USA300) OX=367830 GN=glpQ PE=4 SV=1	A0A0H2XHP4_STAA3	glpQ	35 kDa	0.4Staphylococcus aureus subsp. aureus USA300	197.57	87.914
53	TRUE	Empty	6,7-dimethyl-8-ribityllumazine synthase OS=Staphylococcus aureus (strain USA300) OX=367830 GN=ribH PE=3 SV=1	RISB_STAA3	ribH	16 kDa	0.6Staphylococcus aureus subsp. aureus USA300	63.889	35.294
54	TRUE	Empty	Dihydrolipoamide acetyltransferase component of pyruvate dehydrogenase complex OS=Staphylococcus aureus (strain USA300) OX=367830 GN=SAUSA300_0995 PE=3 SV=1	A0A0H2XJG3_STAA3	SAUSA300_0995	46 kDa	0.6Staphylococcus aureus subsp. aureus USA300	402.97	226.64
55	TRUE	Empty	Bacterial non-heme ferritin OS=Staphylococcus aureus (strain USA300) OX=367830 GN=ftnA PE=3 SV=1	FTN_STAA3	ftnA	20 kDa	0.6Staphylococcus aureus subsp. aureus USA300	95.833	53.903
56	TRUE	Empty	30S ribosomal protein S19 OS=Staphylococcus aureus (strain USA300) OX=367830 GN=rpsS PE=3 SV=1	RS19_STAA3	rpsS	11 kDa	0.6Staphylococcus aureus subsp. aureus USA300	33.465	19.251
57	TRUE	Empty	50S ribosomal protein L19 OS=Staphylococcus aureus (strain USA300) OX=367830 GN=rplS PE=3 SV=1	RL19_STAA3	rplS	13 kDa	0.6Staphylococcus aureus subsp. aureus USA300	18.254	10.909
58	TRUE	Empty	Gamma-hemolysin component C OS=Staphylococcus aureus (strain USA300) OX=367830 GN=hlgC PE=4 SV=1	A0A0H2XFL0_STAA3	hlgC	36 kDa	0.6Staphylococcus aureus subsp. aureus USA300	22.416	13.476
59	TRUE	Empty	50S ribosomal protein L20 OS=Staphylococcus aureus (strain USA300) OX=367830 GN=rplT PE=3 SV=1	RL20_STAA3	rplT	14 kDa	0.6Staphylococcus aureus subsp. aureus USA300	76.058	48.77
60	TRUE	Empty	Catalase OS=Staphylococcus aureus (strain USA300) OX=367830 GN=katA PE=3 SV=1	CATA_STAA3	katA	58 kDa	0.7Staphylococcus aureus subsp. aureus USA300	265.68	197.54
61	TRUE	Empty	General stress protein 20U OS=Staphylococcus aureus (strain USA300) OX=367830 GN=dps PE=3 SV=1	A0A0H2XK48_STAA3	dps	17 kDa	0.7Staphylococcus aureus subsp. aureus USA300	25.86	19.251
62	TRUE	Empty	Iron-regulated surface determinant protein A OS=Staphylococcus aureus (strain USA300) OX=367830 GN=isdA PE=3 SV=1	ISDA_STAA3	isdA	39 kDa	0.8Staphylococcus aureus subsp. aureus USA300	7.6058	5.7754
63	TRUE	Empty	Pyruvate dehydrogenase E1 component, alpha subunit OS=Staphylococcus aureus (strain USA300) OX=367830 GN=pdhA PE=4 SV=1	A0A0H2XHD5_STAA3	pdhA	41 kDa	0.8Staphylococcus aureus subsp. aureus USA300	56.04	43.101
64	TRUE	Empty	Putative helicase OS=Staphylococcus aureus (strain USA300) OX=367830 GN=SAUSA300_2431 PE=4 SV=1	A0A0H2XK17_STAA3	SAUSA300_2431	110 kDa	0.8Staphylococcus aureus subsp. aureus USA300	18.254	14.118
65	TRUE	Empty	Arginase OS=Staphylococcus aureus (strain USA300) OX=367830 GN=rocF PE=3 SV=1	A0A0H2XH65_STAA3	rocF	33 kDa	0.8Staphylococcus aureus subsp. aureus USA300	12.932	10.267
66	TRUE	Empty	Oligoendopeptidase F OS=Staphylococcus aureus (strain USA300) OX=367830 GN=pepF PE=3 SV=1	A0A0H2XIW1_STAA3	pepF	70 kDa	0.8Staphylococcus aureus subsp. aureus USA300	67.8	56.419
67	TRUE	Empty	Single-stranded DNA-binding protein OS=Staphylococcus aureus (strain USA300) OX=367830 GN=ssb PE=3 SV=1	A0A0H2XGI6_STAA3	ssb	19 kDa	0.8Staphylococcus aureus subsp. aureus USA300	18.254	15.401
68	TRUE	Empty	Pyruvate dehydrogenase E1 component, beta subunit OS=Staphylococcus aureus (strain USA300) OX=367830 GN=pdhB PE=4 SV=1	A0A0H2XFH8_STAA3	pdhB	35 kDa	0.9Staphylococcus aureus subsp. aureus USA300	102.6	90.741
69	TRUE	Empty	Triacylglycerol lipase OS=Staphylococcus aureus (strain USA300) OX=367830 GN=lip PE=4 SV=1	A0A0H2XG41_STAA3	lip	77 kDa	0.9Staphylococcus aureus subsp. aureus USA300	472.66	424.29
70	TRUE	Empty	Dihydrolipoyl dehydrogenase OS=Staphylococcus aureus (strain USA300) OX=367830 GN=lpdA PE=3 SV=1	A0A0H2XIQ2_STAA3	lpdA	49 kDa	0.9Staphylococcus aureus subsp. aureus USA300	218.28	196.48
71	TRUE	Empty	Serine-aspartate repeat-containing protein E OS=Staphylococcus aureus (strain USA300) OX=367830 GN=sdrE PE=3 SV=1	SDRE_STAA3	sdrE	125 kDa	1.0Staphylococcus aureus subsp. aureus USA300	573.23	545.14
72	TRUE	Empty	Putative glutamyl aminopeptidase OS=Staphylococcus aureus (strain USA300) OX=367830 GN=SAUSA300_1261 PE=3 SV=1	A0A0H2XI69_STAA3	SAUSA300_1261	38 kDa	1.0Staphylococcus aureus subsp. aureus USA300	49.142	47.843
73	TRUE	Empty	Molybdenum ABC transporter, molybdenum-binding protein ModA OS=Staphylococcus aureus (strain USA300) OX=367830 GN=modA PE=4 SV=1	A0A0H2XGY9_STAA3	modA	29 kDa	1.0Staphylococcus aureus subsp. aureus USA300	21.554	21.176
74	TRUE	Empty	30S ribosomal protein S15 OS=Staphylococcus aureus (strain USA300) OX=367830 GN=rpsO PE=3 SV=1	RS15_STAA3	rpsO	11 kDa	1.0Staphylococcus aureus subsp. aureus USA300	25.86	26.31
75	TRUE	Empty	Fmt protein OS=Staphylococcus aureus (strain USA300) OX=367830 GN=fmt PE=4 SV=1	A0A0H2XFP5_STAA3	fmt	46 kDa	1.1Staphylococcus aureus subsp. aureus USA300	13.794	14.711
76	TRUE	Empty	Amino acid ABC transporter, amino acid-binding protein OS=Staphylococcus aureus (strain USA300) OX=367830 GN=SAUSA300_2359 PE=4 SV=1	A0A0H2XK42_STAA3	SAUSA300_2359	29 kDa	1.1Staphylococcus aureus subsp. aureus USA300	93.112	100.11
77	TRUE	Empty	Iron compound ABC transporter, iron compound-binding protein OS=Staphylococcus aureus (strain USA300) OX=367830 GN=SAUSA300_2235 PE=4 SV=1	A0A0H2XFG0_STAA3	SAUSA300_2235	34 kDa	1.2unknown	61.212	73.42
78	TRUE	Empty	Putative heme-dependent peroxidase SAUSA300_0569 OS=Staphylococcus aureus (strain USA300) OX=367830 GN=SAUSA300_0569 PE=3 SV=1	Y569_STAA3	SAUSA300_0569	29 kDa	1.3Staphylococcus aureus subsp. aureus USA300	8.6215	10.909
79	TRUE	Empty	30S ribosomal protein S9 OS=Staphylococcus aureus (strain USA300) OX=367830 GN=rpsI PE=3 SV=1	RS9_STAA3	rpsI	15 kDa	1.3Staphylococcus aureus subsp. aureus USA300	36.508	46.845
80	TRUE	Empty	Nucleoside diphosphate kinase OS=Staphylococcus aureus (strain USA300) OX=367830 GN=ndk PE=3 SV=2	NDK_STAA3	ndk	17 kDa	1.3Staphylococcus aureus subsp. aureus USA300	10.648	14.118
81	TRUE	Empty	30S ribosomal protein S7 OS=Staphylococcus aureus (strain USA300) OX=367830 GN=rpsG PE=3 SV=2	RS7_STAA3	rpsG	18 kDa	1.4Staphylococcus aureus subsp. aureus USA300	73.015	100.11
82	TRUE	Empty	Phosphoenolpyruvate carboxykinase (ATP) OS=Staphylococcus aureus (strain USA300) OX=367830 GN=pckA PE=3 SV=1	PCKA_STAA3	pckA	59 kDa	1.4Staphylococcus aureus subsp. aureus USA300	14.883	20.815
83	TRUE	Empty	Inosine-5'-monophosphate dehydrogenase OS=Staphylococcus aureus (strain USA300) OX=367830 GN=guaB PE=3 SV=1	IMDH_STAA3	guaB	53 kDa	1.5Staphylococcus aureus subsp. aureus USA300	38.029	55.187
84	TRUE	Empty	Iron compound ABC transporter, iron compound-binding protein OS=Staphylococcus aureus (strain USA300) OX=367830 GN=SAUSA300_2136 PE=4 SV=1	A0A0H2XEB0_STAA3	SAUSA300_2136	37 kDa	1.6unknown	32.762	51.336
85	TRUE	Empty	DNA-binding protein HU OS=Staphylococcus aureus (strain USA300) OX=367830 GN=hup PE=3 SV=1	A0A0H2XF50_STAA3	hup	10 kDa	1.6Staphylococcus aureus subsp. aureus USA300	28.902	45.561
86	TRUE	Empty	Phenol-soluble modulin alpha 4 peptide OS=Staphylococcus aureus (strain USA300) OX=367830 GN=psmA4 PE=1 SV=1	PSMA4_STAA3	psmA4	2 kDa	1.6Staphylococcus aureus subsp. aureus USA300	38.029	62.245
87	TRUE	Empty	3-methyl-2-oxobutanoate hydroxymethyltransferase OS=Staphylococcus aureus (strain USA300) OX=367830 GN=panB PE=3 SV=2	PANB_STAA3	panB	29 kDa	1.8Staphylococcus aureus subsp. aureus USA300	42.092	75.08
88	TRUE	Empty	ATP synthase subunit alpha OS=Staphylococcus aureus (strain USA300) OX=367830 GN=atpA PE=3 SV=1	ATPA_STAA3	atpA	55 kDa	1.8Staphylococcus aureus subsp. aureus USA300	54.571	99.613
89	TRUE	Empty	Exotoxin OS=Staphylococcus aureus (strain USA300) OX=367830 GN=SAUSA300_0404 PE=4 SV=1	A0A0H2XKK3_STAA3	SAUSA300_0404	26 kDa	1.9Staphylococcus aureus subsp. aureus USA300	3.4486	6.4171
90	TRUE	Empty	Purine nucleoside phosphorylase DeoD-type OS=Staphylococcus aureus (strain USA300) OX=367830 GN=deoD PE=3 SV=1	A0A0H2XEF6_STAA3	deoD	26 kDa	2.1Staphylococcus aureus subsp. aureus USA300	19.829	42.353
91	TRUE	Empty	30S ribosomal protein S4 OS=Staphylococcus aureus (strain USA300) OX=367830 GN=rpsD PE=3 SV=1	RS4_STAA3	rpsD	23 kDa	2.3Staphylococcus aureus subsp. aureus USA300	18.254	42.353
92	TRUE	Empty	50S ribosomal protein L16 OS=Staphylococcus aureus (strain USA300) OX=367830 GN=rplP PE=3 SV=1	RL16_STAA3	rplP	16 kDa	2.6Staphylococcus aureus subsp. aureus USA300	15.212	39.786
93	TRUE	Empty	ATP synthase subunit beta OS=Staphylococcus aureus (strain USA300) OX=367830 GN=atpD PE=3 SV=1	ATPB_STAA3	atpD	51 kDa	2.7Staphylococcus aureus subsp. aureus USA300	33.073	90.021
94	TRUE	Empty	50S ribosomal protein L2 OS=Staphylococcus aureus (strain USA300) OX=367830 GN=rplB PE=3 SV=1	RL2_STAA3	rplB	30 kDa	2.8Staphylococcus aureus subsp. aureus USA300	64.904	184.87
95	TRUE	Empty	Signal peptidase I OS=Staphylococcus aureus (strain USA300) OX=367830 GN=spsB PE=3 SV=1	A0A0H2XEA7_STAA3	spsB	18 kDa	2.9Staphylococcus aureus subsp. aureus USA300	7.6058	21.818
96	TRUE	Empty	Delta-aminolevulinic acid dehydratase OS=Staphylococcus aureus (strain USA300) OX=367830 GN=hemB PE=3 SV=1	A0A0H2XHM1_STAA3	hemB	37 kDa	2.9Staphylococcus aureus subsp. aureus USA300	13.794	40.378
97	TRUE	Empty	Uncharacterized protein OS=Staphylococcus aureus (strain USA300) OX=367830 GN=SAUSA300_1740 PE=4 SV=1	A0A0H2XGK8_STAA3	SAUSA300_1740	36 kDa	3.3Staphylococcus aureus subsp. aureus USA300	10.346	34.01
98	TRUE	Empty	Lipoprotein OS=Staphylococcus aureus (strain USA300) OX=367830 GN=SAUSA300_0798 PE=3 SV=1	A0A0H2XEA1_STAA3	SAUSA300_0798	30 kDa	3.4unknown	23.278	79.572
99	TRUE	Empty	Transcriptional regulator OS=Staphylococcus aureus (strain USA300) OX=367830 GN=SAUSA300_0958 PE=4 SV=1	A0A0H2XFZ6_STAA3	SAUSA300_0958	46 kDa	3.5unknown	3.4486	12.051
100	TRUE	Empty	Glutamine synthetase OS=Staphylococcus aureus (strain USA300) OX=367830 GN=glnA PE=3 SV=1	A0A0H2XHM8_STAA3	glnA	51 kDa	3.7Staphylococcus aureus subsp. aureus USA300	25.305	92.964
101	TRUE	Empty	Transcriptional regulator SarA OS=Staphylococcus aureus (strain USA300) OX=367830 GN=sarA PE=3 SV=1	SARA_STAA3	sarA	15 kDa	3.7Staphylococcus aureus subsp. aureus USA300	10.648	39.144
102	TRUE	Empty	Ribonuclease J 2 OS=Staphylococcus aureus (strain USA300) OX=367830 GN=rnj2 PE=3 SV=2	RNJ2_STAA3	rnj2	63 kDa	3.8Staphylococcus aureus subsp. aureus USA300	21.498	82.711
103	TRUE	Empty	Glucose-6-phosphate isomerase OS=Staphylococcus aureus (strain USA300) OX=367830 GN=pgi PE=3 SV=1	G6PI_STAA3	pgi	50 kDa	3.9Staphylococcus aureus subsp. aureus USA300	36.578	143.81
104	TRUE	Empty	Cytosol aminopeptidase OS=Staphylococcus aureus (strain USA300) OX=367830 GN=ampA PE=3 SV=1	A0A0H2XDZ4_STAA3	ampA	54 kDa	4.5Staphylococcus aureus subsp. aureus USA300	8.2683	37.247
105	TRUE	Empty	Ribonuclease J 1 OS=Staphylococcus aureus (strain USA300) OX=367830 GN=rnj1 PE=3 SV=1	RNJ1_STAA3	rnj1	63 kDa	4.8Staphylococcus aureus subsp. aureus USA300	18.19	87.093
106	TRUE	Empty	Transferrin receptor OS=Staphylococcus aureus (strain USA300) OX=367830 GN=SAUSA300_0721 PE=4 SV=1	A0A0H2XKM7_STAA3	SAUSA300_0721	38 kDa	4.9Staphylococcus aureus subsp. aureus USA300	6.035	29.579
107	TRUE	Empty	50S ribosomal protein L22 OS=Staphylococcus aureus (strain USA300) OX=367830 GN=rplV PE=3 SV=1	RL22_STAA3	rplV	13 kDa	4.9Staphylococcus aureus subsp. aureus USA300	13.69	67.379
108	TRUE	Empty	Glutamyl-aminopeptidase OS=Staphylococcus aureus (strain USA300) OX=367830 GN=SAUSA300_1691 PE=3 SV=1	A0A0H2XJ82_STAA3	SAUSA300_1691	40 kDa	5.3Staphylococcus aureus subsp. aureus USA300	12.07	63.556
109	TRUE	Empty	2-oxoglutarate dehydrogenase E1 component OS=Staphylococcus aureus (strain USA300) OX=367830 GN=odhA PE=3 SV=1	ODO1_STAA3	odhA	105 kDa	6.4Staphylococcus aureus subsp. aureus USA300	6.6146	42.429
110	TRUE	Empty	Penicillin binding protein 2 OS=Staphylococcus aureus (strain USA300) OX=367830 GN=pbp2 PE=4 SV=1	A0A0H2XI32_STAA3	pbp2	80 kDa	7.1Staphylococcus aureus subsp. aureus USA300	16.733	119.2
111	TRUE	Empty	Iron compound ABC transporter, iron compound-binding protein SirA OS=Staphylococcus aureus (strain USA300) OX=367830 GN=sirA PE=4 SV=1	A0A0H2XHK0_STAA3	sirA	37 kDa	8.8unknown	3.4486	30.362
112	TRUE	Empty	Penicillin-binding protein 3 OS=Staphylococcus aureus (strain USA300) OX=367830 GN=pbp3 PE=4 SV=1	A0A0H2XJ39_STAA3	pbp3	77 kDa	9.4Staphylococcus aureus subsp. aureus USA300	12.932	122.17
113	TRUE	Empty	Arginine--tRNA ligase OS=Staphylococcus aureus (strain USA300) OX=367830 GN=argS PE=3 SV=1	SYR_STAA3	argS	62 kDa	10Staphylococcus aureus subsp. aureus USA300	4.961	52.037
114	TRUE	Empty	Fructose-1,6-bisphosphatase class 3 OS=Staphylococcus aureus (strain USA300) OX=367830 GN=fbp PE=3 SV=1	F16PC_STAA3	fbp	76 kDa	14Staphylococcus aureus subsp. aureus USA300	19.844	270.88
115	TRUE	Empty	6-phosphogluconate dehydrogenase, decarboxylating OS=Staphylococcus aureus (strain USA300) OX=367830 GN=gnd PE=3 SV=1	A0A0H2XGG1_STAA3	gnd	52 kDa	14Staphylococcus aureus subsp. aureus USA300	4.3107	59.393
116	TRUE	Empty	Polyribonucleotide nucleotidyltransferase OS=Staphylococcus aureus (strain USA300) OX=367830 GN=pnp PE=3 SV=1	PNP_STAA3	pnp	77 kDa	50Staphylococcus aureus subsp. aureus USA300	41.341	2053.4
117	TRUE	Empty	Enolase OS=Staphylococcus aureus (strain USA300) OX=367830 GN=eno PE=3 SV=1	ENO_STAA3	eno	47 kDa	50Staphylococcus aureus subsp. aureus USA300	4.961	248.48
118	TRUE	Empty	Phenylalanine--tRNA ligase beta subunit OS=Staphylococcus aureus (strain USA300) OX=367830 GN=pheT PE=3 SV=1	SYFB_STAA3	pheT	89 kDa	INFStaphylococcus aureus subsp. aureus USA300	0	573.3
119	TRUE	Empty	Pyruvate carboxylase OS=Staphylococcus aureus (strain USA300) OX=367830 GN=pyc PE=4 SV=1	A0A0H2XGF8_STAA3	pyc	129 kDa	INFStaphylococcus aureus subsp. aureus USA300	0	303.92
120	TRUE	Empty	Isoleucine--tRNA ligase OS=Staphylococcus aureus (strain USA300) OX=367830 GN=ileS PE=3 SV=1	SYI_STAA3	ileS	105 kDa	INFStaphylococcus aureus subsp. aureus USA300	0	73.353
121	TRUE	Empty	50S ribosomal protein L21 OS=Staphylococcus aureus (strain USA300) OX=367830 GN=rplU PE=3 SV=1	RL21_STAA3	rplU	11 kDa	INFStaphylococcus aureus subsp. aureus USA300	0	79.572
122	TRUE	Empty	Formate--tetrahydrofolate ligase OS=Staphylococcus aureus (strain USA300) OX=367830 GN=fhs PE=3 SV=1	FTHS_STAA3	fhs	60 kDa	INFStaphylococcus aureus subsp. aureus USA300	0	68.579
123	TRUE	Empty	Glutamate dehydrogenase OS=Staphylococcus aureus (strain USA300) OX=367830 GN=gudB PE=3 SV=1	A0A0H2XHC2_STAA3	gudB	46 kDa	INFStaphylococcus aureus subsp. aureus USA300	0	53.242
124	TRUE	Empty	3-hydroxyacyl-CoA dehydrogenase OS=Staphylococcus aureus (strain USA300) OX=367830 GN=SAUSA300_0226 PE=3 SV=1	A0A0H2XFB6_STAA3	SAUSA300_0226	85 kDa	INFStaphylococcus aureus subsp. aureus USA300	0	84.732
125	TRUE	Empty	Pyruvate ferredoxin oxidoreductase, alpha subunit OS=Staphylococcus aureus (strain USA300) OX=367830 GN=SAUSA300_1182 PE=4 SV=1	A0A0H2XHA9_STAA3	SAUSA300_1182	65 kDa	INFStaphylococcus aureus subsp. aureus USA300	0	41.629
126	TRUE	Empty	Phenylalanine--tRNA ligase alpha subunit OS=Staphylococcus aureus (strain USA300) OX=367830 GN=pheS PE=3 SV=1	SYFA_STAA3	pheS	40 kDa	INFStaphylococcus aureus subsp. aureus USA300	0	45.356
127	TRUE	Empty	Aldehyde dehydrogenase OS=Staphylococcus aureus (strain USA300) OX=367830 GN=aldA2 PE=3 SV=1	A0A0H2XFU7_STAA3	aldA2	52 kDa	INFStaphylococcus aureus subsp. aureus USA300	0	39.986
128	TRUE	Empty	50S ribosomal protein L13 OS=Staphylococcus aureus (strain USA300) OX=367830 GN=rplM PE=3 SV=1	RL13_STAA3	rplM	16 kDa	INFStaphylococcus aureus subsp. aureus USA300	0	44.919
129	TRUE	Empty	Uncharacterized protein OS=Staphylococcus aureus (strain USA300) OX=367830 GN=SAUSA300_1652 PE=4 SV=1	A0A0H2XFW2_STAA3	SAUSA300_1652	15 kDa	INFStaphylococcus aureus subsp. aureus USA300	0	45.561
130	TRUE	Empty	1-pyrroline-5-carboxylate dehydrogenase OS=Staphylococcus aureus (strain USA300) OX=367830 GN=rocA PE=3 SV=1	ROCA_STAA3	rocA	57 kDa	INFStaphylococcus aureus subsp. aureus USA300	0	37.263
131	TRUE	Empty	Uncharacterized lipoprotein SAUSA300_2315 OS=Staphylococcus aureus (strain USA300) OX=367830 GN=SAUSA300_2315 PE=3 SV=1	Y2315_STAA3	SAUSA300_2315	23 kDa	INFStaphylococcus aureus subsp. aureus USA300	0	37.861
132	TRUE	Empty	Glutamate--tRNA ligase OS=Staphylococcus aureus (strain USA300) OX=367830 GN=gltX PE=3 SV=1	SYE_STAA3	gltX	56 kDa	INFStaphylococcus aureus subsp. aureus USA300	0	31.77
133	TRUE	Empty	Oligoendopeptidase F OS=Staphylococcus aureus (strain USA300) OX=367830 GN=pepF PE=3 SV=1	A0A0H2XIY5_STAA3	pepF	69 kDa	INFStaphylococcus aureus subsp. aureus USA300	0	30.674
134	TRUE	Empty	Glucose-6-phosphate 1-dehydrogenase OS=Staphylococcus aureus (strain USA300) OX=367830 GN=zwf PE=3 SV=1	A0A0H2XEQ2_STAA3	zwf	57 kDa	INFStaphylococcus aureus subsp. aureus USA300	0	30.127
135	TRUE	Empty	Coenzyme A disulfide reductase OS=Staphylococcus aureus (strain USA300) OX=367830 GN=cdr PE=1 SV=1	CDR_STAA3	cdr	49 kDa	INFStaphylococcus aureus subsp. aureus USA300	0	27.388
136	TRUE	Empty	50S ribosomal protein L1 OS=Staphylococcus aureus (strain USA300) OX=367830 GN=rplA PE=3 SV=1	RL1_STAA3	rplA	25 kDa	INFStaphylococcus aureus subsp. aureus USA300	0	33.369
137	TRUE	Empty	tRNA uridine 5-carboxymethylaminomethyl modification enzyme MnmG OS=Staphylococcus aureus (strain USA300) OX=367830 GN=mnmG PE=3 SV=2	MNMG_STAA3	mnmG	70 kDa	INFStaphylococcus aureus subsp. aureus USA300	0	27.154
138	TRUE	Empty	HPr kinase/phosphorylase OS=Staphylococcus aureus (strain USA300) OX=367830 GN=hprK PE=3 SV=1	HPRK_STAA3	hprK	34 kDa	INFStaphylococcus aureus subsp. aureus USA300	0	29.518
139	TRUE	Empty	Histidine ammonia-lyase OS=Staphylococcus aureus (strain USA300) OX=367830 GN=hutH PE=3 SV=1	HUTH_STAA3	hutH	56 kDa	INFStaphylococcus aureus subsp. aureus USA300	0	24.649
140	TRUE	Empty	50S ribosomal protein L17 OS=Staphylococcus aureus (strain USA300) OX=367830 GN=rplQ PE=3 SV=1	RL17_STAA3	rplQ	14 kDa	INFStaphylococcus aureus subsp. aureus USA300	0	30.16
141	TRUE	Empty	Transcriptional regulator, MarR family OS=Staphylococcus aureus (strain USA300) OX=367830 GN=SAUSA300_0672 PE=4 SV=1	A0A0H2XDE4_STAA3	SAUSA300_0672	17 kDa	INFStaphylococcus aureus subsp. aureus USA300	0	28.877
142	TRUE	Empty	Penicillin-binding protein 1 OS=Staphylococcus aureus (strain USA300) OX=367830 GN=pbpA PE=4 SV=1	A0A0H2XJZ5_STAA3	pbpA	83 kDa	INFStaphylococcus aureus subsp. aureus USA300	0	25.135
143	TRUE	Empty	Glutamyl-aminopeptidase OS=Staphylococcus aureus (strain USA300) OX=367830 GN=SAUSA300_2400 PE=3 SV=1	A0A0H2XFP6_STAA3	SAUSA300_2400	39 kDa	INFStaphylococcus aureus subsp. aureus USA300	0	23.553
144	TRUE	Empty	DNA polymerase I OS=Staphylococcus aureus (strain USA300) OX=367830 GN=polA PE=3 SV=1	A0A0H2XGR4_STAA3	polA	99 kDa	INFStaphylococcus aureus subsp. aureus USA300	0	24.101
145	TRUE	Empty	DNA-directed RNA polymerase subunit alpha OS=Staphylococcus aureus (strain USA300) OX=367830 GN=rpoA PE=3 SV=1	RPOA_STAA3	rpoA	35 kDa	INFStaphylococcus aureus subsp. aureus USA300	0	25.027
146	TRUE	Empty	Glycosyl transferase, group 1 family protein OS=Staphylococcus aureus (strain USA300) OX=367830 GN=SAUSA300_0550 PE=4 SV=1	A0A0H2XGN0_STAA3	SAUSA300_0550	58 kDa	INFStaphylococcus aureus subsp. aureus USA300	0	21.91
147	TRUE	Empty	Uncharacterized protein OS=Staphylococcus aureus (strain USA300) OX=367830 GN=SAUSA300_2378 PE=4 SV=1	A0A0H2XIB2_STAA3	SAUSA300_2378	26 kDa	INFStaphylococcus aureus subsp. aureus USA300	0	25.027
148	TRUE	Empty	Tryptophan--tRNA ligase OS=Staphylococcus aureus (strain USA300) OX=367830 GN=trpS PE=3 SV=1	A0A0H2XGX6_STAA3	trpS	37 kDa	INFStaphylococcus aureus subsp. aureus USA300	0	23.038
149	TRUE	Empty	Uncharacterized protein OS=Staphylococcus aureus (strain USA300) OX=367830 GN=SAUSA300_2257 PE=4 SV=1	A0A0H2XKB1_STAA3	SAUSA300_2257	17 kDa	INFunknown	0	23.743
150	TRUE	Empty	Glycosyl transferase, group 1 family protein OS=Staphylococcus aureus (strain USA300) OX=367830 GN=SAUSA300_0549 PE=4 SV=1	A0A0H2XI10_STAA3	SAUSA300_0549	57 kDa	INFStaphylococcus aureus subsp. aureus USA300	0	23.553
151	TRUE	Empty	Putative transcriptional regulator OS=Staphylococcus aureus (strain USA300) OX=367830 GN=SAUSA300_2259 PE=4 SV=1	A0A0H2XHQ0_STAA3	SAUSA300_2259	34 kDa	INFStaphylococcus aureus subsp. aureus USA300	0	23.101
152	TRUE	Empty	Queuine tRNA-ribosyltransferase OS=Staphylococcus aureus (strain USA300) OX=367830 GN=tgt PE=3 SV=1	TGT_STAA3	tgt	43 kDa	INFStaphylococcus aureus subsp. aureus USA300	0	19.719
153	TRUE	Empty	DNA-directed RNA polymerase subunit beta OS=Staphylococcus aureus (strain USA300) OX=367830 GN=rpoB PE=3 SV=2	RPOB_STAA3	rpoB	133 kDa	INFStaphylococcus aureus subsp. aureus USA300	0	57.277
154	TRUE	Empty	Ribosome hibernation promotion factor OS=Staphylococcus aureus (strain USA300) OX=367830 GN=hpf PE=1 SV=1	HPF_STAA3	hpf	22 kDa	INFStaphylococcus aureus subsp. aureus USA300	0	22.46
155	TRUE	Empty	Putative lipoprotein OS=Staphylococcus aureus (strain USA300) OX=367830 GN=SAUSA300_0769 PE=4 SV=1	A0A0H2XHH4_STAA3	SAUSA300_0769	28 kDa	INFunknown	0	20.535
156	TRUE	Empty	Putative formate dehydrogenase SAUSA300_2258 OS=Staphylococcus aureus (strain USA300) OX=367830 GN=SAUSA300_2258 PE=3 SV=1	FDHL_STAA3	SAUSA300_2258	111 kDa	INFStaphylococcus aureus subsp. aureus USA300	0	87.947
157	TRUE	Empty	Methionine--tRNA ligase OS=Staphylococcus aureus (strain USA300) OX=367830 GN=metS PE=3 SV=1	A0A0H2XID2_STAA3	metS	75 kDa	INFStaphylococcus aureus subsp. aureus USA300	0	15.337
158	TRUE	Empty	DNA gyrase subunit A OS=Staphylococcus aureus (strain USA300) OX=367830 GN=gyrA PE=3 SV=1	GYRA_STAA3	gyrA	99 kDa	INFStaphylococcus aureus subsp. aureus USA300	0	15.885
159	TRUE	Empty	Translation initiation factor IF-3 OS=Staphylococcus aureus (strain USA300) OX=367830 GN=infC PE=3 SV=1	IF3_STAA3	infC	20 kDa	INFStaphylococcus aureus subsp. aureus USA300	0	18.609
160	TRUE	Empty	Uncharacterized protein OS=Staphylococcus aureus (strain USA300) OX=367830 GN=SAUSA300_1554 PE=4 SV=1	A0A0H2XI06_STAA3	SAUSA300_1554	11 kDa	INFStaphylococcus aureus subsp. aureus USA300	0	16.684
161	TRUE	Empty	Molybdenum cofactor biosynthesis protein B OS=Staphylococcus aureus (strain USA300) OX=367830 GN=moaB PE=3 SV=1	A0A0H2XIY9_STAA3	moaB	18 kDa	INFStaphylococcus aureus subsp. aureus USA300	0	16.684
162	TRUE	Empty	Valine--tRNA ligase OS=Staphylococcus aureus (strain USA300) OX=367830 GN=valS PE=3 SV=1	SYV_STAA3	valS	102 kDa	INFStaphylococcus aureus subsp. aureus USA300	0	14.711
163	TRUE	Empty	DNA topoisomerase 4 subunit A OS=Staphylococcus aureus (strain USA300) OX=367830 GN=parC PE=3 SV=1	A0A0H2XDR6_STAA3	parC	91 kDa	INFStaphylococcus aureus subsp. aureus USA300	0	12.598
164	TRUE	Empty	Lipoprotein OS=Staphylococcus aureus (strain USA300) OX=367830 GN=SAUSA300_0437 PE=3 SV=1	A0A0H2XFT9_STAA3	SAUSA300_0437	30 kDa	INFunknown	0	15.401
165	TRUE	Empty	Probable endonuclease 4 OS=Staphylococcus aureus (strain USA300) OX=367830 GN=nfo PE=3 SV=1	END4_STAA3	nfo	33 kDa	INFStaphylococcus aureus subsp. aureus USA300	0	16.684
166	TRUE	Empty	Zn-binding lipoprotein adcA-like protein OS=Staphylococcus aureus (strain USA300) OX=367830 GN=SAUSA300_2351 PE=3 SV=1	A0A0H2XDI1_STAA3	SAUSA300_2351	59 kDa	INFStaphylococcus aureus subsp. aureus USA300	0	12.051
167	TRUE	Empty	Pseudouridine synthase OS=Staphylococcus aureus (strain USA300) OX=367830 GN=rluB PE=3 SV=1	A0A0H2XGY5_STAA3	rluB	28 kDa	INFStaphylococcus aureus subsp. aureus USA300	0	16.043
168	TRUE	Empty	50S ribosomal protein L25 OS=Staphylococcus aureus (strain USA300) OX=367830 GN=rplY PE=1 SV=1	RL25_STAA3	rplY	24 kDa	INFStaphylococcus aureus subsp. aureus USA300	0	16.043
169	TRUE	Empty	HTH-type transcriptional regulator SarZ OS=Staphylococcus aureus (strain USA300) OX=367830 GN=sarZ PE=3 SV=1	SARZ_STAA3	sarZ	17 kDa	INFStaphylococcus aureus subsp. aureus USA300	0	16.043
170	TRUE	Empty	Phenol-soluble modulin alpha 1 peptide OS=Staphylococcus aureus (strain USA300) OX=367830 GN=psmA1 PE=1 SV=1	PSMA1_STAA3	psmA1	2 kDa	INFStaphylococcus aureus subsp. aureus USA300	0	16.043
171	TRUE	Empty	Cmp-binding-factor 1 OS=Staphylococcus aureus (strain USA300) OX=367830 GN=cbf1 PE=4 SV=1	A0A0H2XHZ3_STAA3	cbf1	36 kDa	INFStaphylococcus aureus subsp. aureus USA300	0	10.407
172	TRUE	Empty	30S ribosomal protein S3 OS=Staphylococcus aureus (strain USA300) OX=367830 GN=rpsC PE=3 SV=1	RS3_STAA3	rpsC	24 kDa	INFStaphylococcus aureus subsp. aureus USA300	0	12.192
173	TRUE	Empty	Uncharacterized protein OS=Staphylococcus aureus (strain USA300) OX=367830 GN=SAUSA300_2394 PE=4 SV=1	A0A0H2XKF5_STAA3	SAUSA300_2394	24 kDa	INFunknown	0	15.401
174	TRUE	Empty	30S ribosomal protein S16 OS=Staphylococcus aureus (strain USA300) OX=367830 GN=rpsP PE=3 SV=1	RS16_STAA3	rpsP	10 kDa	INFStaphylococcus aureus subsp. aureus USA300	0	15.401
175	TRUE	Empty	Nicotinate phosphoribosyltransferase OS=Staphylococcus aureus (strain USA300) OX=367830 GN=SAUSA300_1894 PE=3 SV=1	A0A0H2XI81_STAA3	SAUSA300_1894	56 kDa	INFStaphylococcus aureus subsp. aureus USA300	0	13.476
176	TRUE	Empty	Septation ring formation regulator EzrA OS=Staphylococcus aureus (strain USA300) OX=367830 GN=ezrA PE=3 SV=1	EZRA_STAA3	ezrA	66 kDa	INFStaphylococcus aureus subsp. aureus USA300	0	14.759
177	TRUE	Empty	ATP synthase gamma chain OS=Staphylococcus aureus (strain USA300) OX=367830 GN=atpG PE=3 SV=1	A0A0H2XEM3_STAA3	atpG	29 kDa	INFStaphylococcus aureus subsp. aureus USA300	0	13.476
178	TRUE	Empty	Conserved virulence factor B OS=Staphylococcus aureus (strain USA300) OX=367830 GN=cvfB PE=3 SV=1	CVFB_STAA3	cvfB	34 kDa	INFStaphylococcus aureus subsp. aureus USA300	0	12.834
179	TRUE	Empty	Uncharacterized protein OS=Staphylococcus aureus (strain USA300) OX=367830 GN=SAUSA300_1336 PE=3 SV=1	A0A0H2XGS0_STAA3	SAUSA300_1336	43 kDa	INFStaphylococcus aureus subsp. aureus USA300	0	11.503
180	TRUE	Empty	Uncharacterized protein OS=Staphylococcus aureus (strain USA300) OX=367830 GN=SAUSA300_0214 PE=4 SV=1	A0A0H2XE52_STAA3	SAUSA300_0214	37 kDa	INFunknown	0	9.3118
181	TRUE	Empty	UPF0478 protein SAUSA300_1685 OS=Staphylococcus aureus (strain USA300) OX=367830 GN=SAUSA300_1685 PE=3 SV=1	Y1685_STAA3	SAUSA300_1685	18 kDa	INFStaphylococcus aureus subsp. aureus USA300	0	9.6256
182	TRUE	Empty	50S ribosomal protein L36 OS=Staphylococcus aureus (strain USA300) OX=367830 GN=rpmJ PE=3 SV=1	RL36_STAA3	rpmJ	4 kDa	INFStaphylococcus aureus subsp. aureus USA300	0	12.834
183	TRUE	Empty	ATP synthase subunit delta OS=Staphylococcus aureus (strain USA300) OX=367830 GN=atpH PE=3 SV=1	ATPD_STAA3	atpH	20 kDa	INFStaphylococcus aureus subsp. aureus USA300	0	10.267
184	TRUE	Empty	Ribonuclease 3 OS=Staphylococcus aureus (strain USA300) OX=367830 GN=rnc PE=3 SV=1	RNC_STAA3	rnc	28 kDa	INFStaphylococcus aureus subsp. aureus USA300	0	11.551
185	TRUE	Empty	Dihydrolipoyl dehydrogenase OS=Staphylococcus aureus (strain USA300) OX=367830 GN=lpdA PE=3 SV=1	A0A0H2XKH9_STAA3	lpdA	51 kDa	INFStaphylococcus aureus subsp. aureus USA300	0	9.3118
186	TRUE	Empty	50S ribosomal protein L15 OS=Staphylococcus aureus (strain USA300) OX=367830 GN=rplO PE=3 SV=1	RL15_STAA3	rplO	16 kDa	INFStaphylococcus aureus subsp. aureus USA300	0	11.551
187	TRUE	Empty	Uncharacterized protein OS=Staphylococcus aureus (strain USA300) OX=367830 GN=SAUSA300_1904 PE=4 SV=1	A0A0H2XG38_STAA3	SAUSA300_1904	7 kDa	INFStaphylococcus aureus subsp. aureus USA300	0	9.6256
188	TRUE	Empty	DNA-directed RNA polymerase subunit beta' OS=Staphylococcus aureus (strain USA300) OX=367830 GN=rpoC PE=3 SV=2	RPOC_STAA3	rpoC	135 kDa	INFStaphylococcus aureus subsp. aureus USA300	0	68.29
189	TRUE	Empty	UPF0051 protein SAUSA300_0822 OS=Staphylococcus aureus (strain USA300) OX=367830 GN=SAUSA300_0822 PE=3 SV=1	Y822_STAA3	SAUSA300_0822	53 kDa	INFStaphylococcus aureus subsp. aureus USA300	0	8.7641
190	TRUE	Empty	30S ribosomal protein S2 OS=Staphylococcus aureus (strain USA300) OX=367830 GN=rpsB PE=3 SV=1	RS2_STAA3	rpsB	29 kDa	INFStaphylococcus aureus subsp. aureus USA300	0	10.909
191	TRUE	Empty	GTP pyrophosphokinase OS=Staphylococcus aureus (strain USA300) OX=367830 GN=SAUSA300_1590 PE=3 SV=1	A0A0H2XKG5_STAA3	SAUSA300_1590	85 kDa	INFStaphylococcus aureus subsp. aureus USA300	0	7.6686
192	TRUE	Empty	Pyruvate ferredoxin oxidoreductase, beta subunit OS=Staphylococcus aureus (strain USA300) OX=367830 GN=SAUSA300_1183 PE=4 SV=1	A0A0H2XFW0_STAA3	SAUSA300_1183	31 kDa	INFStaphylococcus aureus subsp. aureus USA300	0	10.267
193	TRUE	Empty	Putative lipoprotein OS=Staphylococcus aureus (strain USA300) OX=367830 GN=SAUSA300_1492 PE=4 SV=1	A0A0H2XGW7_STAA3	SAUSA300_1492	21 kDa	INFunknown	0	10.267
194	TRUE	Empty	Aminopeptidase PepS OS=Staphylococcus aureus (strain USA300) OX=367830 GN=pepS PE=4 SV=1	A0A0H2XI24_STAA3	pepS	47 kDa	INFStaphylococcus aureus subsp. aureus USA300	0	8.7641
195	TRUE	Empty	Asparagine--tRNA ligase OS=Staphylococcus aureus (strain USA300) OX=367830 GN=asnS PE=3 SV=1	SYN_STAA3	asnS	49 kDa	INFStaphylococcus aureus subsp. aureus USA300	0	6.4171
196	TRUE	Empty	HTH-type transcriptional regulator SarR OS=Staphylococcus aureus (strain USA300) OX=367830 GN=sarR PE=3 SV=3	SARR_STAA3	sarR	14 kDa	INFStaphylococcus aureus subsp. aureus USA300	0	9.6256
197	TRUE	Empty	Putative teichoic acid biosynthesis protein F OS=Staphylococcus aureus (strain USA300) OX=367830 GN=SAUSA300_0248 PE=4 SV=1	A0A0H2XKA0_STAA3	SAUSA300_0248	46 kDa	INFStaphylococcus aureus subsp. aureus USA300	0	6.5731
198	TRUE	Empty	Putative lipoprotein OS=Staphylococcus aureus (strain USA300) OX=367830 GN=SAUSA300_0372 PE=4 SV=1	A0A0H2XH82_STAA3	SAUSA300_0372	21 kDa	INFunknown	0	8.9839
199	TRUE	Empty	Holliday junction ATP-dependent DNA helicase RuvA OS=Staphylococcus aureus (strain USA300) OX=367830 GN=ruvA PE=3 SV=1	RUVA_STAA3	ruvA	22 kDa	INFStaphylococcus aureus subsp. aureus USA300	0	8.9839
200	TRUE	Empty	Uncharacterized protein OS=Staphylococcus aureus (strain USA300) OX=367830 GN=SAUSA300_2143 PE=4 SV=1	A0A0H2XI20_STAA3	SAUSA300_2143	9 kDa	INFStaphylococcus aureus subsp. aureus USA300	0	8.9839
201	TRUE	Empty	Putative transcriptional regulator OS=Staphylococcus aureus (strain USA300) OX=367830 GN=SAUSA300_2563 PE=4 SV=1	A0A0H2XID1_STAA3	SAUSA300_2563	18 kDa	INFStaphylococcus aureus subsp. aureus USA300	0	8.3422
202	TRUE	Empty	Glycerol uptake operon antiterminator regulatory protein OS=Staphylococcus aureus (strain USA300) OX=367830 GN=glpP PE=4 SV=1	A0A0H2XJE4_STAA3	glpP	20 kDa	INFStaphylococcus aureus subsp. aureus USA300	0	8.3422
203	TRUE	Empty	Isopentenyl-diphosphate delta-isomerase OS=Staphylococcus aureus (strain USA300) OX=367830 GN=fni PE=3 SV=1	IDI2_STAA3	fni	39 kDa	INFStaphylococcus aureus subsp. aureus USA300	0	6.5731
204	TRUE	Empty	Lytic regulatory protein OS=Staphylococcus aureus (strain USA300) OX=367830 GN=SAUSA300_2100 PE=4 SV=1	A0A0H2XJU8_STAA3	SAUSA300_2100	41 kDa	INFStaphylococcus aureus subsp. aureus USA300	0	5.1336
205	TRUE	Empty	NAD kinase OS=Staphylococcus aureus (strain USA300) OX=367830 GN=nadK PE=3 SV=1	NADK_STAA3	nadK	31 kDa	INFStaphylococcus aureus subsp. aureus USA300	0	5.1336
206	TRUE	Empty	Staphylococcal accessory regulator OS=Staphylococcus aureus (strain USA300) OX=367830 GN=SAUSA300_0114 PE=3 SV=1	A0A0H2XHA2_STAA3	SAUSA300_0114	30 kDa	INFStaphylococcus aureus subsp. aureus USA300	0	7.7005
207	TRUE	Empty	Urease subunit alpha OS=Staphylococcus aureus (strain USA300) OX=367830 GN=ureC PE=3 SV=1	URE1_STAA3	ureC	62 kDa	INFStaphylococcus aureus subsp. aureus USA300	0	3.8343
208	TRUE	Empty	ATP synthase subunit b OS=Staphylococcus aureus (strain USA300) OX=367830 GN=atpF PE=3 SV=1	ATPF_STAA3	atpF	20 kDa	INFStaphylococcus aureus subsp. aureus USA300	0	5.7754
209	TRUE	Empty	Putative lipoprotein OS=Staphylococcus aureus (strain USA300) OX=367830 GN=SAUSA300_2354 PE=4 SV=1	A0A0H2XFS3_STAA3	SAUSA300_2354	23 kDa	INFunknown	0	5.7754
210	TRUE	Empty	ABC transporter, ATP-binding protein OS=Staphylococcus aureus (strain USA300) OX=367830 GN=SAUSA300_0630 PE=4 SV=1	A0A0H2XKC5_STAA3	SAUSA300_0630	64 kDa	INFStaphylococcus aureus subsp. aureus USA300	0	5.4776
211	TRUE	Empty	3-oxoacyl-[acyl-carrier-protein] synthase 3 OS=Staphylococcus aureus (strain USA300) OX=367830 GN=fabH PE=3 SV=1	FABH_STAA3	fabH	34 kDa	INFStaphylococcus aureus subsp. aureus USA300	0	6.0253
212	TRUE	Empty	Imidazoleglycerol-phosphate dehydratase OS=Staphylococcus aureus (strain USA300) OX=367830 GN=hisB PE=3 SV=1	HIS7_STAA3	hisB	21 kDa	INFStaphylococcus aureus subsp. aureus USA300	0	5.1336
213	TRUE	Empty	Dihydrolipoamide acetyltransferase component of pyruvate dehydrogenase complex OS=Staphylococcus aureus (strain USA300) OX=367830 GN=SAUSA300_1464 PE=3 SV=1	A0A0H2XG76_STAA3	SAUSA300_1464	47 kDa	INFStaphylococcus aureus subsp. aureus USA300	0	3.8502
214	TRUE	Empty	NADPH-dependent 7-cyano-7-deazaguanine reductase OS=Staphylococcus aureus (strain USA300) OX=367830 GN=queF PE=3 SV=1	QUEF_STAA3	queF	20 kDa	INFStaphylococcus aureus subsp. aureus USA300	0	4.4919
215	TRUE	Empty	GTP-sensing transcriptional pleiotropic repressor CodY OS=Staphylococcus aureus (strain USA300) OX=367830 GN=codY PE=3 SV=1	CODY_STAA3	codY	29 kDa	INFStaphylococcus aureus subsp. aureus USA300	0	5.7754
216	TRUE	Empty	Superoxide dismutase [Mn/Fe] 1 OS=Staphylococcus aureus (strain USA300) OX=367830 GN=sodA PE=3 SV=1	SODM1_STAA3	sodA	23 kDa	INFStaphylococcus aureus subsp. aureus USA300	0	6.4171
217	TRUE	Empty	Pur operon repressor OS=Staphylococcus aureus (strain USA300) OX=367830 GN=purR PE=4 SV=1	A0A0H2XHX4_STAA3	purR	30 kDa	INFStaphylococcus aureus subsp. aureus USA300	0	5.1336
218	TRUE	Empty	RNA polymerase sigma factor SigA OS=Staphylococcus aureus (strain USA300) OX=367830 GN=rpoD PE=3 SV=1	A0A0H2XKA5_STAA3	rpoD	42 kDa	INFStaphylococcus aureus subsp. aureus USA300	0	2.5668
219	TRUE	Empty	RNA methyltransferase, TrmH family OS=Staphylococcus aureus (strain USA300) OX=367830 GN=SAUSA300_1036 PE=3 SV=1	A0A0H2XGX1_STAA3	SAUSA300_1036	27 kDa	INFStaphylococcus aureus subsp. aureus USA300	0	5.7754
220	TRUE	Empty	Putative aldehyde dehydrogenase AldA OS=Staphylococcus aureus (strain USA300) OX=367830 GN=aldA PE=3 SV=1	ALDA_STAA3	aldA	54 kDa	INFStaphylococcus aureus subsp. aureus USA300	0	4.9298
221	TRUE	Empty	Ribosomal RNA small subunit methyltransferase G OS=Staphylococcus aureus (strain USA300) OX=367830 GN=rsmG PE=3 SV=1	RSMG_STAA3	rsmG	27 kDa	INFStaphylococcus aureus subsp. aureus USA300	0	5.1336
222	TRUE	Empty	Putative arsenate reductase OS=Staphylococcus aureus (strain USA300) OX=367830 GN=SAUSA300_0790 PE=3 SV=1	A0A0H2XJ60_STAA3	SAUSA300_0790	14 kDa	INFunknown	0	5.7754
223	TRUE	Empty	GTP cyclohydrolase 1 type 2 homolog OS=Staphylococcus aureus (strain USA300) OX=367830 GN=SAUSA300_1519 PE=3 SV=1	A0A0H2XFY8_STAA3	SAUSA300_1519	41 kDa	INFunknown	0	4.2101
224	TRUE	Empty	Putative membrane protein OS=Staphylococcus aureus (strain USA300) OX=367830 GN=SAUSA300_0279 PE=4 SV=1	A0A0H2XFP1_STAA3	SAUSA300_0279	115 kDa	INFStaphylococcus aureus subsp. aureus USA300	0	2.5668
225	TRUE	Empty	GTP cyclohydrolase FolE2 OS=Staphylococcus aureus (strain USA300) OX=367830 GN=folE2 PE=3 SV=1	GCH4_STAA3	folE2	33 kDa	INFStaphylococcus aureus subsp. aureus USA300	0	3.8502
226	TRUE	Empty	Peptide deformylase OS=Staphylococcus aureus (strain USA300) OX=367830 GN=def PE=3 SV=1	A0A0H2XIK0_STAA3	def	21 kDa	INFStaphylococcus aureus subsp. aureus USA300	0	4.4919
227	TRUE	Empty	2,3-bisphosphoglycerate-independent phosphoglycerate mutase OS=Staphylococcus aureus (strain USA300) OX=367830 GN=gpmI PE=3 SV=1	A0A0H2XHC4_STAA3	gpmI	56 kDa	INFStaphylococcus aureus subsp. aureus USA300	0	4.382
228	TRUE	Empty	Probable glycine dehydrogenase (decarboxylating) subunit 2 OS=Staphylococcus aureus (strain USA300) OX=367830 GN=gcvPB PE=3 SV=1	GCSPB_STAA3	gcvPB	55 kDa	INFStaphylococcus aureus subsp. aureus USA300	0	4.382
229	TRUE	Empty	Putative lipoprotein OS=Staphylococcus aureus (strain USA300) OX=367830 GN=SAUSA300_1376 PE=4 SV=1	A0A0H2XIE6_STAA3	SAUSA300_1376	35 kDa	INFunknown	0	5.1336
230	TRUE	Empty	SsrA-binding protein OS=Staphylococcus aureus (strain USA300) OX=367830 GN=smpB PE=3 SV=1	SSRP_STAA3	smpB	18 kDa	INFStaphylococcus aureus subsp. aureus USA300	0	5.1336
231	TRUE	Empty	N-acetylglucosamine-6-phosphate deacetylase OS=Staphylococcus aureus (strain USA300) OX=367830 GN=nagA PE=3 SV=1	A0A0H2XGG9_STAA3	nagA	43 kDa	INFStaphylococcus aureus subsp. aureus USA300	0	1.6433
232	TRUE	Empty	Putative acyl-CoA acetyltransferase FadA OS=Staphylococcus aureus (strain USA300) OX=367830 GN=SAUSA300_0225 PE=3 SV=1	A0A0H2XKL6_STAA3	SAUSA300_0225	42 kDa	INFStaphylococcus aureus subsp. aureus USA300	0	3.8343
233	TRUE	Empty	UPF0173 metal-dependent hydrolase SAUSA300_1653 OS=Staphylococcus aureus (strain USA300) OX=367830 GN=SAUSA300_1653 PE=3 SV=1	Y1653_STAA3	SAUSA300_1653	25 kDa	INFStaphylococcus aureus subsp. aureus USA300	0	4.4919
234	TRUE	Empty	Putative lipoprotein OS=Staphylococcus aureus (strain USA300) OX=367830 GN=SAUSA300_0377 PE=4 SV=1	A0A0H2XHE2_STAA3	SAUSA300_0377	24 kDa	INFunknown	0	4.4919
235	TRUE	Empty	Sortase OS=Staphylococcus aureus (strain USA300) OX=367830 GN=srtA PE=4 SV=1	A0A0H2XJ22_STAA3	srtA	24 kDa	INFunknown	0	4.4919
236	TRUE	Empty	Putative serine protease HtrA OS=Staphylococcus aureus (strain USA300) OX=367830 GN=SAUSA300_1674 PE=4 SV=1	A0A0H2XGV4_STAA3	SAUSA300_1674	46 kDa	INFStaphylococcus aureus subsp. aureus USA300	0	4.4919
237	TRUE	Empty	Elongation factor Ts OS=Staphylococcus aureus (strain USA300) OX=367830 GN=tsf PE=3 SV=1	EFTS_STAA3	tsf	32 kDa	INFStaphylococcus aureus subsp. aureus USA300	0	2.191
238	TRUE	Empty	Glycine betaine/carnitine/choline ABC transporter OS=Staphylococcus aureus (strain USA300) OX=367830 GN=opuCc PE=4 SV=1	A0A0H2XIQ0_STAA3	opuCc	35 kDa	INFStaphylococcus aureus subsp. aureus USA300	0	3.2085
239	TRUE	Empty	30S ribosomal protein S12 OS=Staphylococcus aureus (strain USA300) OX=367830 GN=rpsL PE=3 SV=1	RS12_STAA3	rpsL	15 kDa	INFStaphylococcus aureus subsp. aureus USA300	0	3.2085
240	TRUE	Empty	DNA topoisomerase 1 OS=Staphylococcus aureus (strain USA300) OX=367830 GN=topA PE=3 SV=2	TOP1_STAA3	topA	79 kDa	INFStaphylococcus aureus subsp. aureus USA300	0	3.8502
241	TRUE	Empty	DNA polymerase III PolC-type OS=Staphylococcus aureus (strain USA300) OX=367830 GN=polC PE=3 SV=1	DPO3_STAA3	polC	162 kDa	INFStaphylococcus aureus subsp. aureus USA300	0	3.2865
242	TRUE	Empty	Methionine aminopeptidase OS=Staphylococcus aureus (strain USA300) OX=367830 GN=map PE=3 SV=1	A0A0H2XG88_STAA3	map	28 kDa	INFStaphylococcus aureus subsp. aureus USA300	0	3.8502
243	TRUE	Empty	Monofunctional glycosyltransferase OS=Staphylococcus aureus (strain USA300) OX=367830 GN=mgt PE=3 SV=1	MGT_STAA3	mgt	31 kDa	INFStaphylococcus aureus subsp. aureus USA300	0	3.2085
244	TRUE	Empty	Uncharacterized protein OS=Staphylococcus aureus (strain USA300) OX=367830 GN=SAUSA300_2297 PE=4 SV=1	A0A0H2XIR9_STAA3	SAUSA300_2297	24 kDa	INFStaphylococcus aureus subsp. aureus USA300	0	3.8502
245	TRUE	Empty	30S ribosomal protein S8 OS=Staphylococcus aureus (strain USA300) OX=367830 GN=rpsH PE=3 SV=1	RS8_STAA3	rpsH	15 kDa	INFStaphylococcus aureus subsp. aureus USA300	0	3.8502
246	TRUE	Empty	Uncharacterized peptidase SAUSA300_1654 OS=Staphylococcus aureus (strain USA300) OX=367830 GN=SAUSA300_1654 PE=3 SV=1	Y1654_STAA3	SAUSA300_1654	40 kDa	INFStaphylococcus aureus subsp. aureus USA300	0	3.2865
247	TRUE	Empty	Probable tRNA sulfurtransferase OS=Staphylococcus aureus (strain USA300) OX=367830 GN=thiI PE=3 SV=1	THII_STAA3	thiI	46 kDa	INFStaphylococcus aureus subsp. aureus USA300	0	3.2865
248	TRUE	Empty	Lysine--tRNA ligase OS=Staphylococcus aureus (strain USA300) OX=367830 GN=lysS PE=3 SV=1	SYK_STAA3	lysS	57 kDa	INFStaphylococcus aureus subsp. aureus USA300	0	2.5668
249	TRUE	Empty	DNA repair protein RadA OS=Staphylococcus aureus (strain USA300) OX=367830 GN=radA PE=3 SV=1	A0A0H2XI63_STAA3	radA	49 kDa	INFStaphylococcus aureus subsp. aureus USA300	0	2.5668
250	TRUE	Empty	NADH dehydrogenase-like protein SAUSA300_0844 OS=Staphylococcus aureus (strain USA300) OX=367830 GN=SAUSA300_0844 PE=3 SV=1	Y844_STAA3	SAUSA300_0844	44 kDa	INFStaphylococcus aureus subsp. aureus USA300	0	2.7388
251	TRUE	Empty	Fructose bisphosphate aldolase OS=Staphylococcus aureus (strain USA300) OX=367830 GN=fba PE=3 SV=1	A0A0H2XHZ5_STAA3	fba	31 kDa	INFStaphylococcus aureus subsp. aureus USA300	0	3.2085
252	TRUE	Empty	Antibacterial protein OS=Staphylococcus aureus (strain USA300) OX=367830 GN=SAUSA300_1067 PE=4 SV=1	A0A0H2XHZ7_STAA3	SAUSA300_1067	4 kDa	INFStaphylococcus aureus subsp. aureus USA300	0	3.2085
253	TRUE	Empty	Uncharacterized protein OS=Staphylococcus aureus (strain USA300) OX=367830 GN=SAUSA300_1797 PE=4 SV=1	A0A0H2XKH0_STAA3	SAUSA300_1797	18 kDa	INFStaphylococcus aureus subsp. aureus USA300	0	3.2085
254	TRUE	Empty	Probable glycine dehydrogenase (decarboxylating) subunit 1 OS=Staphylococcus aureus (strain USA300) OX=367830 GN=gcvPA PE=3 SV=1	GCSPA_STAA3	gcvPA	50 kDa	INFStaphylococcus aureus subsp. aureus USA300	0	2.191
255	TRUE	Empty	Chorismate mutase/phospho-2-dehydro-3-deoxyheptonate aldolase OS=Staphylococcus aureus (strain USA300) OX=367830 GN=SAUSA300_1683 PE=4 SV=1	A0A0H2XI85_STAA3	SAUSA300_1683	41 kDa	INFStaphylococcus aureus subsp. aureus USA300	0	2.191
256	TRUE	Empty	Transketolase OS=Staphylococcus aureus (strain USA300) OX=367830 GN=tkt PE=3 SV=1	A0A0H2XIH6_STAA3	tkt	68 kDa	INFStaphylococcus aureus subsp. aureus USA300	0	2.191
257	TRUE	Empty	Putative dipeptidase SAUSA300_1697 OS=Staphylococcus aureus (strain USA300) OX=367830 GN=SAUSA300_1697 PE=3 SV=1	PEPVL_STAA3	SAUSA300_1697	53 kDa	INFStaphylococcus aureus subsp. aureus USA300	0	1.6433
258	TRUE	Empty	DNA-dependent DNA polymerase family X OS=Staphylococcus aureus (strain USA300) OX=367830 GN=SAUSA300_1042 PE=4 SV=1	A0A0H2XK06_STAA3	SAUSA300_1042	65 kDa	INFStaphylococcus aureus subsp. aureus USA300	0	1.6433
259	TRUE	Empty	Glutathione peroxidase OS=Staphylococcus aureus (strain USA300) OX=367830 GN=SAUSA300_1197 PE=3 SV=1	A0A0H2XEC3_STAA3	SAUSA300_1197	18 kDa	INFStaphylococcus aureus subsp. aureus USA300	0	1.9251
260	TRUE	Empty	Phosphate acetyltransferase OS=Staphylococcus aureus (strain USA300) OX=367830 GN=pta PE=4 SV=1	A0A0H2XHL4_STAA3	pta	35 kDa	INFStaphylococcus aureus subsp. aureus USA300	0	1.0955
261	TRUE	Empty	Putative lipoprotein OS=Staphylococcus aureus (strain USA300) OX=367830 GN=SAUSA300_0303 PE=4 SV=1	A0A0H2XGB8_STAA3	SAUSA300_0303	15 kDa	INFunknown	0	1.9251
262	TRUE	Empty	Uncharacterized protein OS=Staphylococcus aureus (strain USA300) OX=367830 GN=SAUSA300_2330 PE=4 SV=1	A0A0H2XE91_STAA3	SAUSA300_2330	14 kDa	INFStaphylococcus aureus subsp. aureus USA300	0	1.2834
263	TRUE	Empty	Transcription-repair-coupling factor OS=Staphylococcus aureus (strain USA300) OX=367830 GN=mfd PE=3 SV=1	MFD_STAA3	mfd	134 kDa	INFStaphylococcus aureus subsp. aureus USA300	0	1.0955
The red characters mean proteins only EVStrs possessed and blue characters indicate only EVNor owned.
